# Supplementary material for: A Simple Yet Reliable 12S rRNA-Based Molecular Approach for Identifying Bat Species
Source: Animals (Basel). 2025 Dec 18;15(24):3643. doi: 10.3390/ani15243643 (PMC12729680; doi:10.3390/ani15243643)
Supplement: Supplementary file 1 [file animals-15-03643-s001.zip › Supplementary File S1.xlsx]

## Sheet: Bat Family list
Family	Genus	Species	GenBank Accession #
Cistugidae	Cistugo	Cistugo seabrae	GU328039
Emballonuridae	Balantiopteryx	Balantiopteryx plicata	AY395847
	Cormura	Cormura brevirostris	AY395848
	Diclidurus	Diclidurus scutatus	AY141036
	Paremballonura	Paremballonura atrata	AF203773
	Peropteryx	Peropteryx kappleri	AY395849
	Rhynchonycteris	Rhynchonycteris naso	AY395851
	Saccopteryx	Saccopteryx bilineata	AF263213
		Saccopteryx leptura	AY395852
	Taphozous	Taphozous nudiventris	AY395853
Furipteridae	Furipterus	Furipterus horrens	AF345922
Hipposideridae	Aselliscus	Aselliscus stoliczkanus	DQ989595
	Doryrhina	Doryrhina cyclops	AY395857
	Hipposideros	Hipposideros abae	AY395855
		Hipposideros armiger	NC_018540
		Hipposideros larvatus	NC_061570
	Macronycteris	Macronycteris commersonii	AY395856
Megadermatidae	Lyroderma	Lyroderma lyra	AF069538
	Macroderma	Macroderma gigas	AY395854
Miniopteridae	Miniopterus	Miniopterus fuliginosus	NC_044489
		Miniopterus inflatus	AY495487
		Miniopterus pusillus	AY495488
		Miniopterus schreibersii	GU328042
Molossidae	Cynomops	Cynomops mexicanus	PX066903
	Eumops	Eumops auripendulus	AF263214
		Eumops perotis	KC747652
	Molossus	Molossus molossus	AF263215
	Mops	Mops condylurus	AY495456
	Nyctinomops	Nyctinomops femorosaccus	AY495458
		Nyctinomops macrotis	AF263217
	Otomops	Otomops martiensseni	AY495459
	Ozimops	Ozimops planiceps	AY495457
	Promops	Promops centralis	AF263218
	Sauromys	Sauromys petrophilus	AY495460
	Tadarida	Tadarida brasiliensis	AF203774
		Tadarida teniotis	NC036330
Mormoopidae	Mormoops	Mormoops blainvillii	AF407172
		Mormoops megalophylla	AF407173
	Pteronotus	Pteronotus davyi	AF407175
		Pteronotus gymnonotus	AF407177
		Pteronotus parnellii	NC_023368
		Pteronotus personatus	NC_033353
Mystacinidae	Mystacina	Mystacina tuberculata	NC006925
Myzopodidae	Myzopoda	Myzopoda aurita	AF345926
Natalidae	Chilonatalus	Chilonatalus micropus	AF345925
	Natalus	Natalus macrourus	OR879255
		Natalus stramineus	AF345924
		Natalus tumidirostris	KX381361
Noctilionidae	Noctilio	Noctilio albiventris	AF263223
		Noctilio leporinus	NC_037137
Nycteridae	Nycteris	Nycteris grandis	AY39586
		Nycteris thebaica	AY012140
Phyllostomidae	Ametrida	Ametrida centurio	AY395802
	Anoura	Anoura caudifer	AY395835
	Ardops	Ardops nichollsi	AY395803
	Ariteus	Ariteus flavescens	AY395804
	Artibeus	Artibeus jamaicensis	NC_002009
		Artibeus lituratus	NC016871
	Brachyphylla	Brachyphylla cavernarum	NC022421
	Carollia	Carollia brevicauda	PQ276609
	Centurio	Centurio senex	AF263227
	Chiroderma	Chiroderma trinitatum	AY395807
	Choeroniscus	Choeroniscus minor	AY395809
	Chrotopterus	Chrotopterus auritus	NC137132
	Desmodus	Desmodus rotundus	NC022423
	Diaemus	Diaemus youngi	AF411534
	Diphylla	Diphylla ecaudata	NC037138
	Ectophylla	Ectophylla alba	AY395811
	Enchisthenes	Enchisthenes hartii	NC065681
	Erophylla	Erophylla sezekorni	AY395839
	Gardnerycteris	Gardnerycteris crenulatum	AF411543
	Glossophaga	Glossophaga morenoi	OR263464
		Glossophaga soricina	AY395840
	Glyphonycteris	Glyphonycteris daviesi	NC037139
	Hsunycteris	Hsunycteris thomasi	AY395842
	Hylonycteris	Hylonycteris underwoodi	AY395813
	Lampronycteris	Lampronycteris brachyotis	AF411536
	Leptonycteris	Leptonycteris curasoae	NC066832
		Leptonycteris nivalis	KC747655
		Leptonycteris yerbabuenae	NC066831
	Lichonycteris	Lichonycteris obscura	KX381696
	Lionycteris	Lionycteris spurrelli	AY395815
	Lonchorhina	Lonchorhina aurita	NC037135
	Lophostoma	Lophostoma brasiliense	NC065678
	Macrophyllum	Macrophyllum macrophyllum	AF411540
	Macrotus	Macrotus californicus	NC037136
		Macrotus waterhousii	NC072169
	Mesophylla	Mesophylla macconnelli	AY395818
	Mimon	Mimon bennettii	KX381225
	Monophyllus	Monophyllus redmani	AY395824
	Musonycteris	Musonycteris harrisoni	AY395844
	Phylloderma	Phylloderma stenops	PP461486
	Phyllostomus	Phyllostomus hastatus	PP461485
	Platyrrhinus	Platyrrhinus brachycephalus	AY395825
	Pygoderma	Pygoderma bilabiatum	AY395826
	Rhinophylla	Rhinophylla pumilio	NC022426
	Sphaeronycteris	Sphaeronycteris toxophyllum	AY395828
	Stenoderma	Stenoderma rufum	AY395829
	Sturnira	Sturnira magna	AY395845
	Tonatia	Tonatia saurophila	AF411530
	Trachops	Trachops cirrhosus	PP391766
	Trinycteris	Trinycteris nicefori	AY395830
	Uroderma	Uroderma bilobatum	AY395831
	Vampyriscus	Vampyriscus brocki	AY395834
	Vampyrodes	Vampyrodes caraccioli	AY395846
	Vampyrum	Vampyrum spectrum	AF411537
Pteropodidae	Acerodon	Acerodon celebensis	JN398167
		Acerodon jubatus	EU339322
	Aethalops	Aethalops alecto	GQ410313
	Alionycteris	Alionycteris paucidentata	GQ410316
	Aproteles	Aproteles bulmerae	U93066
	Balionycteris	Balionycteris maculata	NC061537
	Boneia	Boneia bidens	FJ218475
	Casinycteris	Casinycteris campomaanensis	NC046900
	Chironax	Chironax melanocephalus	GQ410314
	Cynopterus	Cynopterus brachyotis	NC026465
	Desmalopex	Desmalopex leucopterus	JN398169
	Dyacopterus	Dyacopterus spadiceus	GQ410324
	Eidolon	Eidolon helvum	NC046903
	Eonycteris	Eonycteris spelaea	NC046904
	Epomophorus	Epomophorus gambianus	MN816312
	Epomops	Epomops franqueti	NC046912
	Haplonycteris	Haplonycteris fischeri	GQ410320
	Harpyionycteris	Harpyionycteris celebensis	FJ218473
	Hypsignathus	Hypsignathus monstrosus	NC046913
	Latidens	Latidens salimalii	GQ410311
	Macroglossus	Macroglossus sobrinus	NC046914
	Megaerops	Megaerops niphanae	NC046915
	Megaloglossus	Megaloglossus woermanni	MN816331
	Melonycteris	Melonycteris melanops	KJ532345
	Mirimiri	Mirimiri acrodonta	KJ532384
	Myonycteris	Myonycteris angolensis	NC046919
	Nanonycteris	Nanonycteris veldkampii	NC046923
	Neopteryx	Neopteryx frosti	MN883301
	Nesonycteris	Nesonycteris fardoulisi	JN398181
	Notopteris	Notopteris macdonaldii	MN883302
	Nyctimene	Nyctimene albiventer	U61077
		Nyctimene cephalotes	NC046924
	Paranyctimene	Paranyctimene raptor	MN883303
	Penthetor	Penthetor lucasii	GQ410310
	Plerotes	Plerotes anchietae	NC046925
	Ptenochirus	Ptenochirus wetmorei	PX108642
	Pteralopex	Pteralopex taki	MN883304
	Pteropus	Pteropus medius	KJ532335
		Pteropus rayneri	KJ5323802
		Pteropus vampyrus	NC026542
	Rousettus	Rousettus amplexicaudatus	MN816353
	Sphaerias	Sphaerias blanfordi	NC046933
	Stenonycteris	Stenonycteris lanosus	NC046934
	Styloctenium	Styloctenium wallacei	KC747671
	Syconycteris	Syconycteris australis	JN398195
	Thoopterus	Thoopterus nigrescens	U93067
Rhinolophidae	Rhinolophus	Rhinolophus ferrumequinum	AY395859
		Rhinolophus hipposideros	OZ077446
		Rhinolophus luctus	NC018539
		Rhinolophus pusillus	NC_046021
		Rhinolophus sinicus	KP257597
Rhinonycteridae	Paratriaenops	Paratriaenops pauliani	AY495453
Rhinopomatidae	Rhinopoma	Rhinopoma hardwickii	AF263231
Thyropteridae	Thyroptera	Thyroptera discifera	AF345923
		Thyroptera Lavali	AY786557
		Thyroptera tricolor	AF263233
Vespertilionidae	Aeorestes	Aeorestes cinereus	AY495482
	Alionoctula	Alionoctula coromandra	NC029191
	Antrozous	Antrozous pallidus	GU328037
	Arielulus	Arielulus circumdatus	MF038675
	Barbastella	Barbastella barbastellus	AF326089
	Bauerus	Bauerus dubiaquercus	PQ064414
	Cassistrellus	Cassistrellus dimissus	GU328040
	Chalinolobus	Chalinolobus tuberculatus	NC002626
	Cnephaeus	Cnephaeus hottentotus	AY495466
	Corynorhinus	Corynorhinus mexicanus	AF326090
		Corynorhinus rafinesquii	AF326091
		Corynorhinus townsendii	AF263238
	Dasypterus	Dasypterus ega	AY495483
		Dasypterus intermedius	HM561627
		Dasypterus xanthinus	AY495485
	Eptesicus	Eptesicus fuscus	MF143474
		Eptesicus nilssonii	NC084105
	Euderma	Euderma maculatum	AF326093
	Eudiscopus	Eudiscopus denticulus	NC057092
	Glauconycteris	Glauconycteris beatrix	AY495469
	Glischropus	Glischropus bucephalus	OR667258
	Hesperoptenus	Hesperoptenus blanfordi	JN190884
	Histiotus	Histiotus macrotus	OP345311
	Hypsugo	Hypsugo alaschanicus	MF459671
	Ia	Ia io	MZ579648
	Idionycteris	Idionycteris phyllotis	AF326094
	Kerivoula	Kerivoula minuta	NC061569
	Laephotis	Laephotis namibensis	AY495477
	Lasionycteris	Lasionycteris noctivagans	NC050995
	Lasiurus	Lasiurus blossevillii	AY495479
		Lasiurus borealis	AY495481
		Lasiurus seminolus	AY495484
	Mimetillus	Mimetillus moloneyi	MF038671
	Murina	Murina hilgendorfi	FJ743922
		Murina huttoni rubella	KU521385
	Myotis	Myotis austroriparius	AY495493
		Myotis californicus	MF143469
		Myotis ciliolabrum	AY495496
		Myotis evotis	NC_036313
		Myotis keenii	MF143472
		Myotis leibii	NC_036321
		Myotis lucifugus	NC_029849
		Myotis septentrionalis	AY495507
		Myotis thysanodes	NC_036323
		Myotis velifer	AY495509
		Myotis volans	NC_036326
	Neoromicia	Neoromicia somalica	AY495516
	Nyctalus	Nyctalus aviator	NC060309
	Nycticeinops	Nycticeinops eisentrauti	AY495473
	Nycticeius	Nycticeius humeralis	AF326102
	Nyctophilus	Nyctophilus geoffroyi	AY495519
	Otonycteris	Otonycteris hemprichi	AF326103
	Parastrellus	Parastrellus hesperus	AY495522
	Perimyotis	Perimyotis subflavus	AY495523
	Philetor	Philetor brachypterus	KC887911
	Pipistrellus	Pipistrellus pipistrellus	NC_088543
	Plecotus	Plecotus auritus	NC015484
	Pseudoromicia	Pseudoromicia brunnea	AY495514
		Pseudoromicia rendalli	AY495515
	Rhogeessa	Rhogeessa aenea	NC082320
		Rhogeessa alleni	NC083148
	Scotoecus	Scotoecus hirundo	AY495536
	Scotomanes	Scotomanes ornatus	AY495537
	Scotonycteris	Scotonycteris bergmansi	MN816361
	Scotophilus	Scotophilus viridus	AF326112
	Submyotodon	Submyotodon latirostris	GU952769
	Thainycteris	Thainycteris aureocollaris	HM561621
	Tylonycteris	Tylonycteris fulvida	MZ4575242
	Vansonia	Vansonia rueppellii	JX276368
	Vespadelus	Vespadelus darlingtoni	AY495540
