# Supplementary material for: A Simple Yet Reliable 12S rRNA-Based Molecular Approach for Identifying Bat Species
Source: Animals (Basel). 2025 Dec 18;15(24):3643. doi: 10.3390/ani15243643 (PMC12729680; doi:10.3390/ani15243643)
Supplement: Supplementary file 1 [file animals-15-03643-s001.zip › Supplementary File S3.xls]

## Sheet: MatrixOutput
	Acerodon_celebensis	Acerodon_jubatus	Aethalops_alecto	Alionycteris_paucidentata	Ametrida_centurio	Anoura_caudifer	Antrozous_pallidus	Aproteles_bulmerae	Ardops_nichollsi	Thainycteris_aureocollaris	Arielulus_circumdatus	Ariteus_flavescens	Enchisthenes_hartii	Artibeus_lituratus	Aselliscus_stoliczkanus	Balantiopteryx_plicata	Balionycteris_maculata	Barbastella_barbastellus	Bauerus_dubiaquercus	Boneia_bidens	Brachyphylla_cavernarum	Carollia_brevicauda	Casinycteris_campomaanensis	Centurio_senex	Glauconycteris_beatrix	Chalinolobus_tuberculatus	Chiroderma_trinitatum	Chironax_melanocephalus	Choeroniscus_minor	Chrotopterus_auritus	Cistugo_seabrae	Cormura_brevirostris	Cynomops_mexicanus	Cynopterus_brachyotis	Desmalopex_leucopterus	Desmodus_rotundus	Diaemus_youngi	Diclidurus_scutatus	Diphylla_ecaudata	Doryrhina_cyclops	Dyacopterus_spadiceus	Ectophylla_alba	Eidolon_helvum	Paremballonura_atrata	Eonycteris_spelaea	Epomophorus_gambianus	Epomops_franqueti	Eptesicus_fuscus	Cnephaeus_hottentotus
Acerodon_celebensis
Acerodon_jubatus	0.0174419
Aethalops_alecto	0.10119	0.0952381
Alionycteris_paucidentata	0.157576	0.157576	0.148148
Ametrida_centurio	0.25	0.25625	0.28481	0.29375
Anoura_caudifer	0.265432	0.277778	0.26875	0.26875	0.1625
Antrozous_pallidus	0.272727	0.284848	0.276074	0.283951	0.228395	0.253086
Aproteles_bulmerae	0.137725	0.131737	0.134146	0.15625	0.275641	0.265823	0.275
Ardops_nichollsi	0.25625	0.275	0.297468	0.275	0.0243902	0.16875	0.222222	0.269231
Thainycteris_aureocollaris	0.278788	0.284848	0.257669	0.271605	0.285714	0.253086	0.2	0.2625	0.273292
Arielulus_circumdatus	0.289157	0.307229	0.286585	0.296296	0.267081	0.233129	0.156627	0.31677	0.254658	0.149701
Ariteus_flavescens	0.2625	0.28125	0.303797	0.26875	0.0304878	0.1625	0.228395	0.262821	0.00609756	0.267081	0.254658
Enchisthenes_hartii	0.267081	0.279503	0.289308	0.26875	0.0853659	0.142857	0.233129	0.286624	0.0670732	0.271605	0.228395	0.0731707
Artibeus_lituratus	0.28125	0.29375	0.310127	0.3	0.0853659	0.15	0.265432	0.288462	0.0670732	0.304348	0.273292	0.0731707	0.0853659
Aselliscus_stoliczkanus	0.193939	0.193939	0.173913	0.19375	0.246835	0.208861	0.217391	0.196319	0.253165	0.23125	0.242236	0.246835	0.238994	0.246835
Balantiopteryx_plicata	0.198758	0.21118	0.23125	0.2625	0.248408	0.259494	0.242236	0.25	0.254777	0.242236	0.253086	0.254777	0.246835	0.267516	0.173077
Balionycteris_maculata	0.137725	0.137725	0.109756	0.13125	0.273885	0.27673	0.275	0.156627	0.267516	0.2625	0.298137	0.273885	0.278481	0.280255	0.171779	0.224359
Barbastella_barbastellus	0.260606	0.278788	0.288344	0.273292	0.30625	0.285714	0.218182	0.275	0.29375	0.193939	0.192771	0.2875	0.322981	0.34375	0.246914	0.229814	0.275
Bauerus_dubiaquercus	0.29697	0.309091	0.294479	0.308642	0.265432	0.271605	0.113095	0.30625	0.277778	0.236364	0.186747	0.283951	0.282209	0.283951	0.248447	0.254658	0.2875	0.254545
Boneia_bidens	0.131737	0.125749	0.133333	0.175	0.282051	0.27044	0.304348	0.0903614	0.262821	0.279503	0.308642	0.262821	0.286624	0.288462	0.228395	0.261146	0.145455	0.291925	0.322981
Brachyphylla_cavernarum	0.239264	0.245399	0.236025	0.226415	0.16875	0.165644	0.251534	0.257862	0.1625	0.251534	0.22561	0.16875	0.149068	0.14375	0.245283	0.25625	0.25	0.296296	0.263804	0.28125
Carollia_brevicauda	0.266667	0.272727	0.288344	0.282209	0.152439	0.2	0.271084	0.30625	0.146341	0.272727	0.26506	0.152439	0.139394	0.170732	0.25	0.271605	0.298137	0.329268	0.295181	0.31677	0.175758
Casinycteris_campomaanensis	0.152941	0.170588	0.192771	0.189024	0.264151	0.320988	0.286585	0.221557	0.251572	0.292683	0.315152	0.257862	0.25625	0.295597	0.224242	0.2125	0.161677	0.292683	0.310976	0.215569	0.282209	0.280488
Centurio_senex	0.242236	0.248447	0.27673	0.275	0.0304878	0.175	0.226994	0.261146	0.0426829	0.265432	0.259259	0.0487805	0.0914634	0.103659	0.245283	0.234177	0.259494	0.285714	0.257669	0.267516	0.161491	0.140244	0.2375
Glauconycteris_beatrix	0.242424	0.254545	0.25	0.269939	0.267081	0.216049	0.173653	0.275	0.26087	0.169697	0.13253	0.267081	0.246914	0.26087	0.21875	0.203704	0.24375	0.189024	0.203593	0.279503	0.233129	0.253012	0.256098	0.246914
Chalinolobus_tuberculatus	0.309091	0.315152	0.306748	0.349693	0.310559	0.288344	0.215569	0.325	0.310559	0.242424	0.174699	0.31677	0.277778	0.322981	0.275	0.298137	0.325	0.268293	0.251497	0.335404	0.269939	0.313253	0.335366	0.302469	0.185629
Chiroderma_trinitatum	0.275	0.2875	0.291139	0.275	0.0853659	0.15625	0.240741	0.282051	0.0670732	0.279503	0.248447	0.0731707	0.0609756	0.0853659	0.234177	0.229299	0.273885	0.31875	0.290123	0.282051	0.15	0.140244	0.257862	0.0914634	0.248447	0.285714
Chironax_melanocephalus	0.116564	0.116564	0.1125	0.120482	0.2875	0.278481	0.2625	0.157233	0.28125	0.2625	0.275	0.2875	0.25625	0.30625	0.1875	0.234177	0.119497	0.283019	0.2875	0.14557	0.235669	0.273292	0.141975	0.26875	0.248447	0.310559	0.26875
Choeroniscus_minor	0.234568	0.253086	0.26875	0.2375	0.125	0.164634	0.246914	0.27044	0.125	0.265432	0.208589	0.11875	0.130435	0.15	0.232704	0.221519	0.24375	0.267081	0.265432	0.275	0.110429	0.157576	0.288344	0.125	0.216049	0.257669	0.125	0.246835
Chrotopterus_auritus	0.251534	0.263804	0.291925	0.267081	0.170732	0.165644	0.280488	0.295597	0.158537	0.282209	0.262195	0.152439	0.151515	0.158537	0.24375	0.25	0.29375	0.283951	0.310976	0.289308	0.165644	0.101796	0.265432	0.170732	0.237805	0.317073	0.146341	0.273292	0.141104
Cistugo_seabrae	0.263804	0.276074	0.26087	0.27673	0.278481	0.267081	0.196319	0.29375	0.28481	0.20122	0.218182	0.278481	0.27673	0.303797	0.2375	0.257862	0.26875	0.233129	0.251534	0.31677	0.277778	0.319018	0.304878	0.27044	0.196319	0.233129	0.297468	0.267516	0.277778	0.298137
Cormura_brevirostris	0.236025	0.248447	0.25	0.26875	0.248408	0.234177	0.229814	0.275641	0.235669	0.192547	0.234568	0.242038	0.227848	0.242038	0.205128	0.127273	0.237179	0.26087	0.242236	0.273885	0.23125	0.271605	0.25625	0.234177	0.197531	0.26087	0.22293	0.259494	0.21519	0.25	0.238994
Cynomops_mexicanus	0.228395	0.240741	0.236025	0.257669	0.234568	0.209877	0.214724	0.273885	0.240741	0.203704	0.220859	0.246914	0.240741	0.259259	0.184713	0.192547	0.227848	0.248447	0.257669	0.291139	0.222222	0.259036	0.267081	0.216049	0.213415	0.294479	0.259259	0.242236	0.246914	0.268293	0.1875	0.198758
Cynopterus_brachyotis	0.158537	0.146341	0.161491	0.192547	0.291139	0.294872	0.26875	0.167702	0.28481	0.28125	0.30625	0.291139	0.295597	0.291139	0.191358	0.237179	0.15528	0.273292	0.275	0.15625	0.262821	0.308176	0.179012	0.27044	0.27673	0.3375	0.291139	0.149068	0.294872	0.289308	0.286624	0.275641	0.25641
Desmalopex_leucopterus	0.183432	0.171598	0.198795	0.2	0.28125	0.285714	0.337349	0.187879	0.2875	0.309091	0.337349	0.28125	0.279503	0.3125	0.233129	0.253086	0.145455	0.29697	0.337349	0.169697	0.271605	0.327273	0.196429	0.267081	0.307229	0.349398	0.28125	0.184049	0.254658	0.294479	0.288344	0.296296	0.265432	0.157576
Desmodus_rotundus	0.27439	0.286585	0.308642	0.26087	0.203704	0.237805	0.280488	0.28125	0.197531	0.30303	0.29697	0.191358	0.196319	0.216049	0.2625	0.25	0.267081	0.282209	0.341463	0.31677	0.218182	0.210843	0.268293	0.202454	0.256098	0.341463	0.191358	0.264151	0.207317	0.182927	0.312883	0.29375	0.288344	0.272152	0.294479
Diaemus_youngi	0.257669	0.257669	0.26087	0.20625	0.173913	0.202454	0.214724	0.245283	0.161491	0.256098	0.268293	0.15528	0.160494	0.186335	0.194969	0.23125	0.2375	0.259259	0.288344	0.275	0.193939	0.2	0.269939	0.185185	0.257669	0.319018	0.161491	0.221519	0.165644	0.184049	0.265432	0.2125	0.259259	0.254777	0.253086	0.162651
Diclidurus_scutatus	0.23125	0.24375	0.257862	0.265823	0.277419	0.198718	0.251572	0.296774	0.277419	0.220126	0.23125	0.270968	0.25	0.258065	0.185897	0.159509	0.258065	0.24375	0.27673	0.301282	0.246835	0.2375	0.278481	0.262821	0.20625	0.264151	0.232258	0.24359	0.217949	0.208861	0.229299	0.147239	0.194969	0.294872	0.3125	0.246835	0.221519
Diphylla_ecaudata	0.245399	0.251534	0.242236	0.251534	0.226994	0.195122	0.22561	0.234177	0.226994	0.231707	0.213415	0.220859	0.207317	0.245399	0.240506	0.2375	0.245283	0.271605	0.22561	0.251572	0.208589	0.209581	0.290123	0.208589	0.219512	0.236364	0.190184	0.229814	0.176829	0.230303	0.229814	0.2125	0.22561	0.289308	0.276074	0.272727	0.213415	0.208861
Doryrhina_cyclops	0.192771	0.204819	0.197531	0.228395	0.26875	0.21519	0.220859	0.233129	0.275	0.242236	0.253086	0.26875	0.267081	0.26875	0.126506	0.202532	0.208589	0.263804	0.233129	0.234568	0.238994	0.283951	0.266667	0.267081	0.216049	0.290123	0.2625	0.228395	0.226415	0.259259	0.2375	0.21519	0.207547	0.231707	0.248485	0.2625	0.232704	0.189873	0.23125
Dyacopterus_spadiceus	0.155689	0.155689	0.164634	0.12963	0.273292	0.27673	0.300613	0.170732	0.273292	0.273292	0.302469	0.273292	0.283951	0.304348	0.230303	0.289308	0.146341	0.306748	0.312883	0.171779	0.2375	0.319018	0.193939	0.265432	0.296296	0.364198	0.285714	0.141975	0.251572	0.300613	0.283019	0.289308	0.25625	0.168675	0.149701	0.310559	0.2375	0.301887	0.285714	0.251497
Ectophylla_alba	0.29375	0.30625	0.297468	0.28125	0.152439	0.2	0.234568	0.288462	0.134146	0.273292	0.236025	0.134146	0.121951	0.128049	0.227848	0.248408	0.235669	0.28125	0.265432	0.307692	0.15625	0.195122	0.238994	0.140244	0.242236	0.291925	0.134146	0.2875	0.15625	0.195122	0.259494	0.248408	0.271605	0.291139	0.275	0.228395	0.192547	0.277419	0.233129	0.2625	0.273292
Eidolon_helvum	0.149701	0.149701	0.189024	0.209877	0.2875	0.272152	0.337423	0.207317	0.28125	0.298137	0.333333	0.2875	0.285714	0.29375	0.266667	0.278481	0.176829	0.331288	0.319018	0.196319	0.257862	0.265432	0.218182	0.273292	0.302469	0.351852	0.3	0.17284	0.259494	0.246914	0.339623	0.278481	0.264151	0.192771	0.167665	0.33125	0.264151	0.297468	0.29375	0.257485	0.195266	0.31875
Paremballonura_atrata	0.222222	0.234568	0.248447	0.246914	0.222222	0.246914	0.22561	0.254777	0.222222	0.302469	0.276074	0.228395	0.214724	0.234568	0.227848	0.21118	0.21519	0.265432	0.256098	0.265823	0.228395	0.240964	0.242236	0.216049	0.237805	0.319018	0.253086	0.23125	0.209877	0.237805	0.225	0.248447	0.193939	0.229299	0.240741	0.245399	0.228395	0.264151	0.256098	0.24375	0.26087	0.216049	0.26875
Eonycteris_spelaea	0.125	0.130952	0.133333	0.135802	0.286624	0.28125	0.277778	0.13253	0.280255	0.283951	0.288344	0.286624	0.28481	0.312102	0.195122	0.240506	0.126506	0.271605	0.302469	0.156627	0.229814	0.277778	0.154762	0.259494	0.240741	0.320988	0.292994	0.125	0.248447	0.28125	0.296296	0.259494	0.226415	0.141975	0.167665	0.259259	0.248447	0.280255	0.2625	0.22561	0.151515	0.267516	0.175758	0.207547
Epomophorus_gambianus	0.134146	0.152439	0.159509	0.1875	0.262821	0.295597	0.273292	0.17284	0.25641	0.298137	0.290123	0.262821	0.280255	0.294872	0.20625	0.240506	0.142857	0.285714	0.310559	0.177914	0.2375	0.285714	0.145455	0.248408	0.277778	0.335404	0.269231	0.14557	0.24375	0.27044	0.310559	0.28481	0.257862	0.160256	0.203704	0.267081	0.26875	0.282051	0.264151	0.21875	0.163522	0.262821	0.207547	0.251572	0.104938
Epomops_franqueti	0.128049	0.146341	0.184049	0.19375	0.262821	0.283019	0.279503	0.17284	0.25641	0.310559	0.290123	0.262821	0.280255	0.282051	0.2125	0.240506	0.161491	0.291925	0.322981	0.177914	0.24375	0.279503	0.157576	0.248408	0.259259	0.329193	0.269231	0.132911	0.25625	0.257862	0.310559	0.28481	0.245283	0.166667	0.216049	0.26087	0.275	0.262821	0.27044	0.21875	0.163522	0.262821	0.201258	0.257862	0.117284	0.0606061
Eptesicus_fuscus	0.240964	0.253012	0.243902	0.259259	0.242236	0.208589	0.137725	0.26087	0.236025	0.126506	0.11976	0.229814	0.240741	0.248447	0.204969	0.204969	0.242236	0.2	0.191617	0.277778	0.207317	0.259036	0.278788	0.234568	0.113772	0.191617	0.242236	0.24375	0.208589	0.268293	0.152439	0.180124	0.171779	0.245283	0.283133	0.278788	0.22561	0.201258	0.189024	0.216049	0.259259	0.236025	0.290123	0.251534	0.251534	0.253086	0.253086
Cnephaeus_hottentotus	0.253012	0.253012	0.25	0.257669	0.308642	0.257669	0.197605	0.273292	0.302469	0.185629	0.130952	0.302469	0.294479	0.296296	0.21118	0.245399	0.26087	0.228916	0.221557	0.277778	0.25	0.305389	0.290909	0.288344	0.137725	0.233533	0.302469	0.242236	0.269939	0.290909	0.218182	0.245399	0.207317	0.26087	0.293413	0.333333	0.27439	0.242236	0.242424	0.251534	0.263804	0.271605	0.300613	0.286585	0.251534	0.296296	0.277778	0.11976
Cnephaeus_nilssonii	0.246988	0.259036	0.25	0.263804	0.271605	0.233129	0.160714	0.254658	0.265432	0.150602	0.125749	0.259259	0.269939	0.283951	0.229814	0.228395	0.254658	0.181818	0.220238	0.271605	0.231707	0.275449	0.272727	0.263804	0.130952	0.214286	0.265432	0.254658	0.239264	0.254545	0.189024	0.222222	0.213415	0.26875	0.293413	0.260606	0.237805	0.225	0.218182	0.245399	0.276074	0.259259	0.319018	0.25	0.257669	0.246914	0.259259	0.0654762	0.125
Eptesicus_sagittula	0.301205	0.307229	0.280488	0.288344	0.283951	0.239264	0.214286	0.310559	0.296296	0.198795	0.161677	0.290123	0.282209	0.296296	0.236025	0.259259	0.298137	0.218182	0.238095	0.345679	0.231707	0.281437	0.327273	0.269939	0.14881	0.119048	0.265432	0.291925	0.226994	0.272727	0.207317	0.240741	0.27439	0.31875	0.323353	0.290909	0.256098	0.2	0.224242	0.245399	0.331288	0.253086	0.349693	0.292683	0.300613	0.308642	0.314815	0.160714	0.190476
Eptesicus_somalicus	0.286585	0.292683	0.259259	0.277778	0.275	0.253086	0.174699	0.283019	0.275	0.20122	0.193939	0.28125	0.26087	0.275	0.232704	0.2625	0.289308	0.220859	0.23494	0.3125	0.203704	0.260606	0.325153	0.267081	0.180723	0.161677	0.2625	0.29375	0.240741	0.257669	0.209877	0.23125	0.234568	0.314465	0.351515	0.288344	0.246914	0.253165	0.231707	0.267081	0.341615	0.25	0.341615	0.228395	0.291925	0.3125	0.325	0.192771	0.23494
Erophylla_sezekorni	0.246914	0.253086	0.25	0.234177	0.175	0.17284	0.253086	0.264151	0.16875	0.234568	0.245399	0.1625	0.186335	0.1625	0.245283	0.232704	0.25625	0.267081	0.290123	0.283019	0.0969697	0.176829	0.271605	0.167702	0.222222	0.296296	0.18125	0.242038	0.135802	0.147239	0.267081	0.226415	0.217391	0.282051	0.273292	0.189024	0.195122	0.22293	0.253086	0.232704	0.25	0.15625	0.251572	0.229814	0.2625	0.251572	0.251572	0.208589	0.269939
Euderma_maculatum	0.283133	0.289157	0.268293	0.271605	0.267081	0.245399	0.204819	0.279503	0.254658	0.11976	0.136905	0.248447	0.259259	0.279503	0.26087	0.246914	0.26087	0.174699	0.228916	0.296296	0.22561	0.295181	0.30303	0.246914	0.168675	0.186747	0.254658	0.26875	0.214724	0.268293	0.193939	0.209877	0.220859	0.28125	0.289157	0.327273	0.280488	0.2375	0.207317	0.259259	0.265432	0.229814	0.314815	0.282209	0.300613	0.296296	0.296296	0.143713	0.172619
Eudiscopus_denticulus	0.283133	0.277108	0.280488	0.277778	0.291925	0.263804	0.216867	0.279503	0.298137	0.179641	0.172619	0.291925	0.277778	0.304348	0.248447	0.259259	0.291925	0.222892	0.246988	0.308642	0.243902	0.307229	0.315152	0.283951	0.180723	0.228916	0.291925	0.26875	0.257669	0.292683	0.2	0.259259	0.239264	0.2875	0.307229	0.30303	0.280488	0.24375	0.256098	0.277778	0.277778	0.279503	0.333333	0.269939	0.288344	0.314815	0.339506	0.161677	0.190476
Eumops_auripendulus	0.216049	0.228395	0.223602	0.208589	0.216049	0.203704	0.214724	0.203822	0.209877	0.191358	0.214724	0.203704	0.203704	0.228395	0.152866	0.173913	0.202532	0.229814	0.233129	0.234177	0.197531	0.216867	0.223602	0.197531	0.219512	0.282209	0.216049	0.223602	0.197531	0.213415	0.2	0.192547	0.114458	0.217949	0.228395	0.245399	0.197531	0.201258	0.213415	0.194969	0.225	0.216049	0.257862	0.193939	0.201258	0.226415	0.226415	0.177914	0.237805
Eumops_perotis	0.228395	0.240741	0.236025	0.239264	0.234568	0.209877	0.251534	0.242038	0.228395	0.203704	0.233129	0.222222	0.228395	0.228395	0.178344	0.173913	0.21519	0.248447	0.276074	0.265823	0.209877	0.240964	0.254658	0.209877	0.243902	0.294479	0.228395	0.254658	0.209877	0.219512	0.20625	0.186335	0.10241	0.25641	0.253086	0.269939	0.240741	0.194969	0.237805	0.207547	0.2625	0.222222	0.27044	0.218182	0.238994	0.257862	0.245283	0.196319	0.25
Furipterus_horrens	0.315152	0.327273	0.319018	0.341615	0.290123	0.268293	0.29697	0.335404	0.302469	0.27439	0.266667	0.296296	0.269939	0.320988	0.28125	0.267081	0.333333	0.300613	0.333333	0.339506	0.278788	0.305389	0.369697	0.300613	0.278788	0.309091	0.290123	0.327044	0.256098	0.272727	0.269939	0.267081	0.262195	0.360759	0.365854	0.301205	0.321212	0.27044	0.260606	0.273292	0.364198	0.308642	0.360248	0.304878	0.314815	0.32716	0.308642	0.272727	0.289157
Glischropus_bucephalus	0.266667	0.272727	0.245399	0.285714	0.2375	0.217391	0.186747	0.275	0.25	0.195122	0.187879	0.25625	0.267081	0.2625	0.236025	0.23125	0.26875	0.207317	0.228916	0.304348	0.222222	0.284848	0.306748	0.229814	0.144578	0.174699	0.26875	0.27044	0.242236	0.269939	0.216049	0.20625	0.234568	0.29375	0.309091	0.294479	0.259259	0.23125	0.226994	0.257669	0.319018	0.26875	0.312883	0.271605	0.277778	0.2875	0.28125	0.156627	0.186747
Glossophaga_morenoi	0.245399	0.251534	0.236025	0.23125	0.161491	0.165644	0.237805	0.232704	0.15528	0.214724	0.22561	0.149068	0.148148	0.173913	0.207547	0.217391	0.25	0.277778	0.256098	0.2625	0.114458	0.180723	0.257669	0.17284	0.219512	0.280488	0.161491	0.234177	0.128834	0.164634	0.246914	0.180124	0.220859	0.267516	0.251534	0.193939	0.139394	0.207547	0.189024	0.225	0.242236	0.186335	0.24375	0.202454	0.236025	0.24375	0.2625	0.195122	0.248485
Glossophaga_soricina	0.25	0.256098	0.259259	0.267081	0.154321	0.159509	0.248485	0.257862	0.148148	0.22561	0.236364	0.141975	0.128834	0.154321	0.194969	0.228395	0.26875	0.282209	0.260606	0.275	0.138554	0.173653	0.282209	0.159509	0.218182	0.278788	0.154321	0.245283	0.159509	0.157576	0.253086	0.203704	0.22561	0.272152	0.286585	0.212121	0.169697	0.21875	0.212121	0.223602	0.277778	0.166667	0.254658	0.22561	0.254658	0.275	0.25	0.206061	0.253012
Glyphonycteris_daviesi	0.267081	0.285714	0.27673	0.267081	0.164634	0.186335	0.296296	0.267516	0.152439	0.290123	0.308642	0.146341	0.152439	0.189024	0.240506	0.265823	0.246835	0.29375	0.339506	0.267516	0.229814	0.218182	0.24375	0.170732	0.302469	0.333333	0.182927	0.273292	0.186335	0.212121	0.264151	0.253165	0.251534	0.310127	0.26087	0.251534	0.222222	0.269231	0.262195	0.25625	0.285714	0.182927	0.2875	0.216049	0.265823	0.254777	0.254777	0.290123	0.337423
Haplonycteris_fischeri	0.152439	0.152439	0.124224	0.11976	0.295597	0.27044	0.285714	0.157233	0.27673	0.26087	0.291925	0.283019	0.27673	0.289308	0.188679	0.238994	0.119497	0.2875	0.291925	0.169811	0.202532	0.308642	0.190184	0.27673	0.277778	0.314815	0.27673	0.127273	0.264151	0.29375	0.291139	0.245283	0.246914	0.18125	0.189024	0.29375	0.232704	0.267516	0.259259	0.21118	0.149068	0.295597	0.167702	0.273292	0.15528	0.176101	0.169811	0.248447	0.246914
Harpyionycteris_celebensis	0.0958084	0.101796	0.109091	0.175	0.275641	0.27673	0.273292	0.114458	0.275641	0.273292	0.283951	0.282051	0.286624	0.301282	0.203704	0.242038	0.115152	0.273292	0.298137	0.0838323	0.28125	0.279503	0.179641	0.261146	0.242236	0.304348	0.294872	0.107595	0.2625	0.264151	0.279503	0.267516	0.259494	0.15625	0.169697	0.304348	0.26875	0.269231	0.251572	0.228395	0.159509	0.307692	0.165644	0.246835	0.114458	0.147239	0.147239	0.246914	0.259259
Hesperoptenus_blanfordi	0.280488	0.292683	0.288344	0.294479	0.2875	0.242236	0.144578	0.301887	0.28125	0.207317	0.163636	0.2875	0.279503	0.2875	0.257862	0.246914	0.301887	0.196319	0.192771	0.3125	0.246914	0.278788	0.288344	0.273292	0.143713	0.210843	0.29375	0.291925	0.267081	0.306748	0.234568	0.259259	0.237805	0.303797	0.351515	0.288344	0.271605	0.2625	0.263804	0.267081	0.335404	0.28125	0.360248	0.256098	0.291925	0.298137	0.291925	0.156627	0.192771
Hipposideros_abae	0.197605	0.209581	0.202454	0.233129	0.273292	0.213836	0.22561	0.233129	0.279503	0.240741	0.251534	0.273292	0.271605	0.273292	0.126506	0.201258	0.208589	0.262195	0.231707	0.234568	0.2375	0.288344	0.266667	0.271605	0.214724	0.294479	0.267081	0.226994	0.226415	0.263804	0.2375	0.220126	0.20625	0.230303	0.246988	0.267081	0.2375	0.194969	0.236025	0	0.25	0.267081	0.255952	0.242236	0.22561	0.21875	0.21875	0.214724	0.25
Histiotus_macrotus	0.228916	0.240964	0.219512	0.245399	0.259259	0.233129	0.160714	0.248447	0.240741	0.138554	0.149701	0.246914	0.239264	0.253086	0.223602	0.203704	0.217391	0.206061	0.214286	0.253086	0.22561	0.245509	0.248485	0.251534	0.107143	0.196429	0.228395	0.236025	0.214724	0.242424	0.195122	0.17284	0.219512	0.2375	0.281437	0.266667	0.213415	0.21875	0.212121	0.220859	0.251534	0.228395	0.282209	0.243902	0.251534	0.240741	0.253086	0.0654762	0.166667
Hsunycteris_thomasi	0.233129	0.245399	0.265432	0.254658	0.192547	0.170732	0.276074	0.283019	0.198758	0.263804	0.231707	0.192547	0.154321	0.198758	0.201258	0.21875	0.2625	0.265432	0.276074	0.30625	0.146341	0.168675	0.306748	0.192547	0.213415	0.294479	0.192547	0.251572	0.128049	0.170732	0.290123	0.24375	0.237805	0.288462	0.271605	0.2	0.20122	0.221519	0.213415	0.213836	0.275	0.198758	0.251572	0.219512	0.242236	0.298137	0.285714	0.22561	0.256098
Hylonycteris_underwoodi	0.223602	0.229814	0.207547	0.257862	0.150943	0.134969	0.217391	0.240506	0.150943	0.204969	0.185185	0.144654	0.1375	0.150943	0.196203	0.210191	0.245283	0.26875	0.248447	0.251572	0.123457	0.158537	0.290123	0.163522	0.186335	0.240741	0.132075	0.242038	0.103659	0.141975	0.236025	0.191083	0.204969	0.270968	0.25	0.239264	0.185185	0.187097	0.165644	0.183544	0.272152	0.163522	0.248408	0.217391	0.26875	0.264151	0.27044	0.154321	0.209877
Hypsignathus_monstrosus	0.169697	0.175758	0.176829	0.21118	0.242038	0.3	0.283951	0.203704	0.248408	0.296296	0.288344	0.254777	0.253165	0.286624	0.223602	0.245283	0.160494	0.302469	0.320988	0.208589	0.254658	0.265432	0.162651	0.227848	0.282209	0.333333	0.261146	0.144654	0.217391	0.26875	0.308642	0.27673	0.26875	0.191083	0.226994	0.265432	0.26087	0.292994	0.25	0.26087	0.19375	0.254777	0.21875	0.24375	0.147239	0.0848485	0.0848485	0.257669	0.306748
Hypsugo_alaschanicus	0.29878	0.304878	0.277778	0.302469	0.25	0.246914	0.168675	0.31875	0.2625	0.195122	0.139394	0.26875	0.254658	0.275	0.25	0.2625	0.3	0.226994	0.198795	0.347826	0.209877	0.278788	0.335366	0.242236	0.150602	0.107784	0.25	0.3	0.233129	0.294479	0.190184	0.225	0.240741	0.314465	0.327273	0.312883	0.259259	0.227848	0.22561	0.265432	0.304348	0.2375	0.329193	0.283951	0.302469	0.31677	0.322981	0.144578	0.186747
Nycticeinops_eisentrauti	0.280488	0.286585	0.277778	0.325153	0.26087	0.271605	0.186747	0.314465	0.273292	0.206061	0.169697	0.279503	0.283951	0.285714	0.251572	0.25625	0.295597	0.226994	0.228916	0.3375	0.222222	0.284848	0.300613	0.246914	0.162651	0.161677	0.285714	0.31677	0.259259	0.276074	0.216049	0.225	0.234568	0.31875	0.345455	0.304878	0.288344	0.234177	0.260606	0.273292	0.322981	0.26087	0.322981	0.283951	0.273292	0.30625	0.30625	0.144578	0.192771
Ia_io	0.289157	0.283133	0.27439	0.288344	0.271605	0.245399	0.227545	0.273292	0.259259	0.179641	0.160714	0.253086	0.257669	0.271605	0.248447	0.282209	0.273292	0.222892	0.245509	0.296296	0.22561	0.287425	0.321212	0.263804	0.155689	0.209581	0.283951	0.279503	0.220859	0.254545	0.236364	0.251534	0.256098	0.254658	0.299401	0.309091	0.268293	0.273292	0.260606	0.269939	0.288344	0.259259	0.282209	0.29878	0.288344	0.302469	0.308642	0.143713	0.171598
Idionycteris_phyllotis	0.282209	0.288344	0.310559	0.31677	0.26875	0.236025	0.218182	0.320755	0.28125	0.208589	0.170732	0.2875	0.25	0.28125	0.27673	0.27044	0.327044	0.253086	0.224242	0.3375	0.240741	0.304878	0.319018	0.267081	0.163636	0.187879	0.275	0.283019	0.248447	0.308642	0.197531	0.232704	0.234568	0.312102	0.353659	0.331288	0.296296	0.235669	0.253086	0.26875	0.325	0.3	0.325	0.273292	0.304348	0.298137	0.273292	0.151515	0.2
Kerivoula_minuta	0.295858	0.307692	0.284848	0.284848	0.26087	0.263804	0.253012	0.317073	0.242236	0.221557	0.214286	0.248447	0.253086	0.236025	0.243902	0.259259	0.262195	0.277108	0.277108	0.335366	0.256098	0.289157	0.291667	0.253086	0.186747	0.277108	0.26087	0.282209	0.263804	0.262195	0.236364	0.222222	0.220859	0.251534	0.307692	0.290909	0.280488	0.275	0.323171	0.278788	0.290909	0.229814	0.327273	0.245399	0.26506	0.263804	0.263804	0.191617	0.22619
Laephotis_namibensis	0.26506	0.271084	0.268293	0.304878	0.263804	0.236364	0.209581	0.310559	0.269939	0.210843	0.173653	0.269939	0.286585	0.276074	0.242236	0.251534	0.298137	0.224242	0.233533	0.296296	0.230303	0.285714	0.315152	0.256098	0.173653	0.14881	0.294479	0.302469	0.242424	0.246988	0.189024	0.233129	0.242424	0.310559	0.331325	0.337349	0.29697	0.236025	0.245509	0.257669	0.323171	0.257669	0.319018	0.278788	0.288344	0.302469	0.296296	0.149701	0.196429
Lasionycteris_noctivagans	0.230303	0.242424	0.220859	0.248447	0.225	0.191358	0.168675	0.248447	0.21875	0.157576	0.144578	0.225	0.21118	0.225	0.180124	0.19375	0.223602	0.219512	0.168675	0.259259	0.220859	0.218182	0.254545	0.21118	0.108434	0.204819	0.2125	0.238994	0.220859	0.226994	0.189024	0.16875	0.203704	0.221519	0.266667	0.280488	0.214724	0.202532	0.184049	0.203704	0.229814	0.2	0.267081	0.234568	0.233129	0.259259	0.253086	0.107784	0.138554
Lasiurus_borealis	0.287425	0.305389	0.310976	0.323171	0.267081	0.290123	0.198795	0.296296	0.254658	0.23494	0.215569	0.26087	0.253086	0.273292	0.271605	0.245399	0.271605	0.26506	0.240964	0.325153	0.256098	0.295181	0.289157	0.253086	0.222892	0.246988	0.267081	0.302469	0.240741	0.292683	0.243902	0.239264	0.233129	0.302469	0.333333	0.29878	0.282209	0.267081	0.243902	0.29878	0.329268	0.236025	0.335366	0.276074	0.286585	0.283951	0.290123	0.180723	0.238095
Aeorestes_cinereus	0.275449	0.293413	0.292683	0.323171	0.248447	0.253086	0.204819	0.283951	0.254658	0.222892	0.209581	0.26087	0.271605	0.285714	0.271605	0.288344	0.271605	0.246988	0.253012	0.276074	0.256098	0.307229	0.301205	0.246914	0.228916	0.246988	0.267081	0.290123	0.222222	0.304878	0.237805	0.257669	0.245399	0.308642	0.339286	0.317073	0.288344	0.298137	0.262195	0.292683	0.304878	0.254658	0.335366	0.288344	0.27439	0.271605	0.283951	0.186747	0.27381
Dasypterus_ega	0.286585	0.280488	0.279503	0.26087	0.234177	0.2625	0.177914	0.267081	0.221519	0.196319	0.20122	0.221519	0.238994	0.253165	0.242236	0.23125	0.26875	0.237805	0.220859	0.296296	0.259259	0.263804	0.317073	0.232704	0.202454	0.245399	0.246835	0.264151	0.24375	0.285714	0.222222	0.2125	0.23125	0.28125	0.315152	0.308642	0.229814	0.251572	0.217391	0.271605	0.277778	0.208861	0.333333	0.24375	0.283951	0.31677	0.31677	0.147239	0.2
Dasypterus_intermedius	0.287425	0.305389	0.310976	0.323171	0.267081	0.290123	0.198795	0.296296	0.254658	0.23494	0.215569	0.26087	0.253086	0.273292	0.271605	0.245399	0.271605	0.26506	0.240964	0.325153	0.256098	0.295181	0.289157	0.253086	0.222892	0.246988	0.267081	0.302469	0.240741	0.292683	0.243902	0.239264	0.233129	0.302469	0.333333	0.29878	0.282209	0.267081	0.243902	0.29878	0.329268	0.236025	0.335366	0.276074	0.286585	0.283951	0.290123	0.180723	0.238095
Lasiurus_seminolus	0.287425	0.305389	0.304878	0.310976	0.26087	0.271605	0.210843	0.290123	0.248447	0.240964	0.221557	0.254658	0.240741	0.248447	0.271605	0.251534	0.271605	0.26506	0.240964	0.325153	0.256098	0.277108	0.289157	0.259259	0.198795	0.246988	0.267081	0.302469	0.222222	0.286585	0.256098	0.245399	0.245399	0.296296	0.333333	0.27439	0.269939	0.26087	0.243902	0.29878	0.317073	0.236025	0.341463	0.263804	0.286585	0.283951	0.290123	0.174699	0.244048
Latidens_salimalii	0.145455	0.145455	0.0987654	0.125	0.3	0.275	0.271605	0.1375	0.29375	0.271605	0.283951	0.3	0.28125	0.3125	0.15625	0.2625	0.11875	0.279503	0.290123	0.15625	0.238994	0.312883	0.176829	0.28125	0.269939	0.312883	0.26875	0.10241	0.28125	0.322981	0.27044	0.2875	0.251534	0.161491	0.175758	0.298137	0.25	0.278481	0.245399	0.222222	0.148148	0.3	0.203704	0.271605	0.135802	0.16875	0.175	0.259259	0.251534
Leptonycteris_curasoae	0.212121	0.230303	0.251534	0.228395	0.196319	0.20122	0.271084	0.25625	0.177914	0.248485	0.253012	0.171779	0.146341	0.190184	0.19375	0.177914	0.248447	0.256098	0.301205	0.26087	0.144578	0.202381	0.207317	0.182927	0.23494	0.271084	0.153374	0.23125	0.152439	0.180723	0.245399	0.196319	0.224242	0.27673	0.248485	0.204819	0.162651	0.167702	0.240964	0.234568	0.257669	0.202454	0.246914	0.218182	0.228395	0.236025	0.236025	0.210843	0.269461
Leptonycteris_nivalis	0.226994	0.233129	0.223602	0.216049	0.202454	0.160494	0.243902	0.227848	0.196319	0.219512	0.237805	0.190184	0.171779	0.196319	0.183544	0.192547	0.232704	0.246914	0.262195	0.251572	0.115854	0.198795	0.259259	0.189024	0.207317	0.27439	0.184049	0.21875	0.135802	0.170732	0.254658	0.192547	0.189024	0.259494	0.251534	0.224242	0.163636	0.169811	0.212121	0.2	0.236025	0.214724	0.20625	0.214724	0.21875	0.232704	0.220126	0.20122	0.242424
Leptonycteris_yerbabuenae	0.230303	0.236364	0.233129	0.216049	0.165644	0.195122	0.259036	0.24375	0.159509	0.206061	0.253012	0.153374	0.146341	0.190184	0.2	0.184049	0.229814	0.256098	0.295181	0.26087	0.162651	0.160714	0.207317	0.152439	0.222892	0.277108	0.141104	0.21875	0.170732	0.168675	0.233129	0.196319	0.218182	0.264151	0.242424	0.174699	0.138554	0.167702	0.216867	0.240741	0.257669	0.202454	0.246914	0.218182	0.228395	0.236025	0.236025	0.210843	0.269461
Lichonycteris_obscura	0.256757	0.263514	0.280822	0.239726	0.164384	0.173333	0.263514	0.282759	0.164384	0.27027	0.234899	0.157534	0.156463	0.178082	0.234483	0.25	0.280822	0.292517	0.277027	0.287671	0.120805	0.192053	0.308725	0.164384	0.236486	0.275168	0.143836	0.263889	0.0794702	0.147651	0.310811	0.229167	0.25	0.330986	0.285714	0.24	0.194631	0.225352	0.193333	0.22069	0.268966	0.205479	0.263889	0.236486	0.285714	0.280822	0.287671	0.234899	0.288591
Lionycteris_spurrelli	0.280488	0.29878	0.308642	0.279503	0.154321	0.175758	0.262195	0.30625	0.154321	0.280488	0.242424	0.148148	0.134969	0.160494	0.225	0.2375	0.298137	0.288344	0.292683	0.322981	0.151515	0.179641	0.280488	0.160494	0.256098	0.292683	0.166667	0.295597	0.133333	0.163636	0.300613	0.2375	0.243902	0.318471	0.300613	0.180723	0.187879	0.234177	0.236364	0.275	0.310559	0.197531	0.325	0.256098	0.283951	0.285714	0.291925	0.254545	0.30303
Lonchorhina_aurita	0.256098	0.268293	0.265432	0.242236	0.166667	0.163636	0.243902	0.2625	0.148148	0.219512	0.2	0.141975	0.147239	0.17284	0.2125	0.225	0.254658	0.257669	0.27439	0.254658	0.169697	0.161677	0.27439	0.166667	0.176829	0.286585	0.154321	0.251572	0.127273	0.139394	0.269939	0.225	0.243902	0.286624	0.282209	0.204819	0.187879	0.21519	0.218182	0.2125	0.279503	0.185185	0.25625	0.22561	0.253086	0.236025	0.242236	0.193939	0.242424
Lophostoma_brasiliense	0.246914	0.259259	0.273292	0.248447	0.19375	0.176829	0.246914	0.259494	0.18125	0.240741	0.239264	0.175	0.173913	0.18125	0.208861	0.213836	0.245283	0.236025	0.234568	0.27044	0.147239	0.175758	0.253086	0.175	0.208589	0.282209	0.15625	0.251572	0.140244	0.141104	0.26087	0.213836	0.257669	0.262821	0.236025	0.213415	0.184049	0.197452	0.213415	0.21519	0.232704	0.18125	0.240506	0.233129	0.275	0.26875	0.29375	0.214724	0.269939
Macroderma_gigas	0.262195	0.27439	0.2625	0.264151	0.286624	0.254777	0.291925	0.259259	0.273885	0.238994	0.3125	0.267516	0.278481	0.267516	0.212121	0.232258	0.246914	0.298137	0.304348	0.279503	0.28481	0.301887	0.280488	0.278481	0.2625	0.34375	0.286624	0.27673	0.291139	0.301887	0.295597	0.212903	0.25	0.304348	0.282209	0.320755	0.259494	0.232258	0.286624	0.2	0.268293	0.261146	0.310976	0.292994	0.294479	0.289308	0.27044	0.254658	0.2875
Macroglossus_sobrinus	0.162651	0.180723	0.171779	0.19375	0.282051	0.259494	0.2625	0.2	0.269231	0.26087	0.259259	0.269231	0.273885	0.301282	0.219512	0.229299	0.181818	0.259259	0.3	0.20122	0.27673	0.2875	0.192771	0.261146	0.25	0.29375	0.301282	0.18239	0.27673	0.27673	0.254658	0.273885	0.229299	0.196319	0.23494	0.28125	0.283019	0.261146	0.265823	0.231707	0.224242	0.25641	0.248485	0.203822	0.156627	0.175	0.1875	0.242236	0.259259
Macronycteris_commersonii	0.204819	0.216867	0.216049	0.204969	0.245283	0.21519	0.197531	0.233129	0.251572	0.223602	0.234568	0.245283	0.2375	0.251572	0.126506	0.210191	0.214724	0.257669	0.216049	0.253086	0.226415	0.254658	0.242424	0.24375	0.192547	0.273292	0.245283	0.217391	0.207547	0.242236	0.21875	0.210191	0.189873	0.251534	0.243902	0.2625	0.201258	0.210191	0.232704	0.0898204	0.23494	0.238994	0.289157	0.207547	0.207317	0.2125	0.21875	0.191358	0.228395
Macrophyllum_macrophyllum	0.242424	0.254545	0.288344	0.271605	0.167702	0.187879	0.248485	0.26087	0.15528	0.284848	0.253012	0.149068	0.148148	0.136646	0.242236	0.236025	0.254658	0.280488	0.266667	0.283951	0.121212	0.168675	0.284848	0.166667	0.230303	0.289157	0.142857	0.2625	0.121212	0.140244	0.280488	0.229814	0.239264	0.283019	0.268293	0.23494	0.193939	0.213836	0.218182	0.236025	0.265432	0.149068	0.254658	0.233129	0.288344	0.277778	0.271605	0.222892	0.271084
Macrotus_californicus	0.277778	0.290123	0.3	0.319018	0.226994	0.228395	0.233129	0.267516	0.208589	0.257669	0.233129	0.208589	0.208589	0.202454	0.242038	0.2375	0.297468	0.273292	0.263804	0.297468	0.166667	0.210843	0.329193	0.220859	0.239264	0.288344	0.214724	0.298137	0.17284	0.213415	0.25	0.2625	0.266667	0.299363	0.302469	0.243902	0.184049	0.246835	0.224242	0.238994	0.29375	0.226994	0.301887	0.256098	0.301887	0.265823	0.265823	0.214724	0.256098
Macrotus_waterhousii	0.259259	0.271605	0.28125	0.306748	0.214724	0.203704	0.214724	0.292994	0.214724	0.239264	0.196319	0.214724	0.202454	0.202454	0.191083	0.21875	0.28481	0.248447	0.226994	0.291139	0.17284	0.180723	0.310559	0.214724	0.208589	0.269939	0.196319	0.285714	0.179012	0.170732	0.24375	0.2125	0.242424	0.292994	0.296296	0.237805	0.190184	0.196203	0.218182	0.18239	0.30625	0.226994	0.27044	0.237805	0.27673	0.278481	0.28481	0.190184	0.243902
Lyroderma_lyra	0.242424	0.242424	0.242236	0.23125	0.253165	0.229299	0.302469	0.271605	0.259494	0.28125	0.322981	0.253165	0.264151	0.253165	0.163636	0.230769	0.209877	0.271605	0.308642	0.273292	0.297468	0.29375	0.25	0.251572	0.273292	0.360248	0.259494	0.25625	0.272152	0.26875	0.283019	0.211538	0.229299	0.265432	0.243902	0.283019	0.221519	0.237179	0.28481	0.192771	0.254545	0.259494	0.290909	0.272152	0.263804	0.283019	0.264151	0.271605	0.304348
Megaerops_niphanae	0.206061	0.193939	0.191358	0.192547	0.28481	0.267516	0.285714	0.185185	0.278481	0.28125	0.310559	0.272152	0.283019	0.28481	0.202454	0.267516	0.17284	0.277778	0.279503	0.180124	0.280255	0.30625	0.208589	0.264151	0.275	0.347826	0.291139	0.173913	0.286624	0.29375	0.28481	0.286624	0.273885	0.10241	0.192771	0.28481	0.261146	0.299363	0.264151	0.254545	0.185629	0.272152	0.245509	0.253165	0.184049	0.197452	0.197452	0.25625	0.283951
Megaloglossus_woermanni	0.139394	0.145455	0.170732	0.217391	0.299363	0.30625	0.302469	0.191358	0.292994	0.265432	0.306748	0.299363	0.310127	0.312102	0.223602	0.238994	0.160494	0.265432	0.32716	0.165644	0.285714	0.314815	0.138554	0.272152	0.269939	0.314815	0.305732	0.157233	0.279503	0.29375	0.296296	0.283019	0.2625	0.152866	0.190184	0.296296	0.304348	0.261146	0.28125	0.229814	0.18125	0.286624	0.20625	0.2625	0.134969	0.109091	0.115152	0.269939	0.288344
Nesonycteris_fardoulisi	0.178571	0.196429	0.170732	0.149701	0.267081	0.269939	0.277108	0.171779	0.242236	0.243902	0.266667	0.242236	0.253086	0.279503	0.208589	0.229814	0.153374	0.27439	0.289157	0.177914	0.246914	0.26506	0.191617	0.248447	0.246988	0.305389	0.273292	0.169697	0.245399	0.268293	0.290123	0.236025	0.220859	0.220859	0.224852	0.294479	0.246914	0.257862	0.260606	0.242424	0.169697	0.236025	0.212121	0.208589	0.139394	0.17284	0.166667	0.253012	0.26506
Melonycteris_melanops	0.157895	0.157895	0.142857	0.192771	0.298137	0.296296	0.319277	0.155689	0.285714	0.290909	0.319277	0.285714	0.296296	0.304348	0.236364	0.253086	0.125749	0.30303	0.331325	0.137725	0.294479	0.337349	0.189349	0.277778	0.283133	0.36747	0.304348	0.170732	0.296296	0.317073	0.312883	0.290123	0.288344	0.162651	0.169591	0.310976	0.288344	0.322981	0.29878	0.269461	0.16568	0.285714	0.201183	0.269939	0.142012	0.159509	0.184049	0.26506	0.281437
Mesophylla_macconnelli	0.26087	0.273292	0.27044	0.25625	0.134146	0.173913	0.233129	0.261146	0.115854	0.265432	0.246914	0.121951	0.10303	0.134146	0.251572	0.234177	0.246835	0.304348	0.251534	0.248408	0.167702	0.151515	0.25	0.128049	0.259259	0.302469	0.103659	0.2375	0.167702	0.187879	0.283019	0.234177	0.253086	0.27673	0.242236	0.214724	0.179012	0.262821	0.182927	0.267081	0.283951	0.140244	0.254658	0.214724	0.259494	0.254777	0.254777	0.222222	0.288344
Lampronycteris_brachyotis	0.262195	0.268293	0.283951	0.25	0.204969	0.231707	0.243902	0.2625	0.21118	0.262195	0.260606	0.204969	0.203704	0.204969	0.23125	0.248447	0.279503	0.269939	0.268293	0.304348	0.192771	0.210843	0.262195	0.197531	0.22561	0.280488	0.223602	0.253165	0.176829	0.189024	0.288344	0.248447	0.251534	0.292994	0.300613	0.198795	0.186747	0.232704	0.231707	0.225	0.279503	0.223602	0.2875	0.251534	0.234568	0.254658	0.273292	0.242424	0.278788
Trinycteris_nicefori	0.253086	0.265432	0.25625	0.225	0.121951	0.141975	0.27439	0.265823	0.109756	0.265432	0.282209	0.115854	0.0909091	0.140244	0.25625	0.245283	0.27044	0.290123	0.29878	0.259494	0.154321	0.150602	0.254658	0.121951	0.257669	0.306748	0.0914634	0.24375	0.135802	0.156627	0.31875	0.226415	0.251534	0.295597	0.259259	0.190184	0.148148	0.235669	0.20122	0.271605	0.257669	0.189024	0.265432	0.243902	0.264151	0.28481	0.291139	0.269939	0.304878
Mimetillus_moloneyi	0.242424	0.254545	0.22561	0.269939	0.273292	0.209877	0.197605	0.25	0.267081	0.181818	0.192771	0.273292	0.265432	0.267081	0.19375	0.203704	0.21875	0.237805	0.203593	0.279503	0.208589	0.277108	0.268293	0.265432	0.154762	0.209581	0.267081	0.254658	0.234568	0.268293	0.202454	0.179012	0.231707	0.251572	0.289157	0.286585	0.245399	0.2125	0.219512	0.234568	0.283951	0.248447	0.290123	0.268293	0.265432	0.265432	0.259259	0.143713	0.179641
Mimon_bennettii	0.234899	0.241611	0.265306	0.258503	0.197279	0.18543	0.248322	0.296552	0.204082	0.221477	0.233333	0.197279	0.189189	0.217687	0.22069	0.213793	0.273973	0.243243	0.275168	0.30137	0.213333	0.171053	0.281879	0.176871	0.201342	0.32	0.197279	0.234483	0.165563	0.153333	0.277027	0.234483	0.221477	0.27972	0.27027	0.231788	0.206667	0.174825	0.245033	0.22069	0.267123	0.251701	0.234483	0.261745	0.265306	0.267123	0.253425	0.206667	0.26
Gardnerycteris_crenulatum	0.248447	0.26087	0.264151	0.273292	0.142857	0.160494	0.21118	0.273885	0.130435	0.234568	0.216049	0.136646	0.136646	0.161491	0.229299	0.21519	0.265823	0.26875	0.26087	0.278481	0.141975	0.146341	0.273292	0.142857	0.229814	0.267081	0.124224	0.257862	0.117284	0.117284	0.2625	0.202532	0.208589	0.290323	0.28125	0.20122	0.177914	0.205128	0.196319	0.235669	0.272152	0.192547	0.267516	0.240741	0.283019	0.246835	0.265823	0.216049	0.265432
Miniopterus_inflatus	0.20625	0.20625	0.220126	0.21875	0.242236	0.2125	0.203704	0.212903	0.223602	0.20625	0.204969	0.229814	0.209877	0.229814	0.152866	0.18239	0.217949	0.24375	0.240741	0.230769	0.2125	0.243902	0.238994	0.229814	0.191358	0.273292	0.204969	0.194969	0.23125	0.220859	0.240506	0.176101	0.184049	0.211538	0.25	0.267081	0.175	0.197452	0.222222	0.207547	0.23125	0.254658	0.207547	0.219512	0.21519	0.267516	0.261146	0.180124	0.191358
Mirimiri_acrodonta	0.1	0.111765	0.149701	0.152439	0.24375	0.246914	0.280488	0.143713	0.24375	0.256098	0.290909	0.2375	0.236025	0.2625	0.195122	0.223602	0.173653	0.280488	0.317073	0.149701	0.226994	0.260606	0.176471	0.223602	0.231707	0.341463	0.2625	0.141975	0.251534	0.239264	0.263804	0.26087	0.222222	0.177914	0.207101	0.268293	0.239264	0.238994	0.245399	0.212121	0.161677	0.275	0.198795	0.234568	0.154762	0.170732	0.152439	0.212121	0.236364
Molossus_molossus	0.203704	0.216049	0.186335	0.220859	0.246914	0.203704	0.239264	0.22293	0.240741	0.209877	0.263804	0.234568	0.240741	0.253086	0.171975	0.186335	0.208861	0.236025	0.269939	0.246835	0.234568	0.253012	0.254658	0.228395	0.237805	0.288344	0.240741	0.229814	0.234568	0.22561	0.2	0.180124	0.10241	0.25641	0.265432	0.276074	0.228395	0.176101	0.22561	0.194969	0.24375	0.253086	0.264151	0.212121	0.232704	0.232704	0.226415	0.196319	0.262195
Monophyllus_redmani	0.268293	0.27439	0.265432	0.2375	0.180124	0.184049	0.286585	0.245283	0.173913	0.243902	0.254545	0.167702	0.160494	0.173913	0.213836	0.223602	0.2625	0.257669	0.29878	0.275	0.10241	0.186747	0.257669	0.17284	0.219512	0.27439	0.15528	0.234177	0.147239	0.152439	0.265432	0.242236	0.276074	0.261146	0.263804	0.187879	0.187879	0.207547	0.237805	0.25	0.273292	0.173913	0.3	0.251534	0.26087	0.25	0.25625	0.248485	0.284848
Mops_condylurus	0.185185	0.197531	0.204969	0.208589	0.228395	0.179012	0.220859	0.210191	0.222222	0.191358	0.214724	0.216049	0.216049	0.222222	0.146497	0.161491	0.202532	0.229814	0.239264	0.234177	0.197531	0.222892	0.229814	0.209877	0.195122	0.276074	0.209877	0.21118	0.191358	0.20122	0.20625	0.167702	0.120482	0.224359	0.246914	0.239264	0.179012	0.169811	0.195122	0.176101	0.225	0.228395	0.245283	0.206061	0.213836	0.220126	0.207547	0.153374	0.219512
Mormoops_blainvillii	0.239264	0.257669	0.277778	0.242236	0.180124	0.195122	0.269939	0.289308	0.192547	0.282209	0.25	0.186335	0.191358	0.217391	0.213836	0.21875	0.2625	0.277778	0.226994	0.29375	0.176829	0.168675	0.276074	0.180124	0.243902	0.319018	0.192547	0.251572	0.164634	0.189024	0.283951	0.24375	0.231707	0.275641	0.277778	0.2	0.176829	0.227848	0.189024	0.207547	0.2875	0.204969	0.27673	0.219512	0.242236	0.254658	0.254658	0.243902	0.292683
Mormoops_megalophylla	0.256098	0.27439	0.290123	0.254658	0.209877	0.218182	0.256098	0.31875	0.203704	0.268293	0.254545	0.209877	0.208589	0.222222	0.225	0.1875	0.279503	0.269939	0.231707	0.304348	0.193939	0.179641	0.292683	0.197531	0.231707	0.329268	0.197531	0.251572	0.169697	0.175758	0.300613	0.2	0.20122	0.286624	0.276074	0.240964	0.212121	0.21519	0.206061	0.225	0.291925	0.234568	0.25625	0.213415	0.259259	0.279503	0.267081	0.242424	0.266667
Sauromys_petrophilus	0.203704	0.216049	0.229814	0.220859	0.234568	0.209877	0.233129	0.229299	0.216049	0.191358	0.233129	0.209877	0.222222	0.253086	0.165605	0.167702	0.221519	0.229814	0.269939	0.253165	0.222222	0.222892	0.236025	0.209877	0.207317	0.276074	0.228395	0.229814	0.209877	0.207317	0.1875	0.161491	0.114458	0.25	0.259259	0.245399	0.185185	0.18239	0.213415	0.194969	0.25	0.246914	0.264151	0.218182	0.232704	0.245283	0.232704	0.171779	0.231707
Ozimops_planiceps	0.203704	0.216049	0.204969	0.214724	0.222222	0.203704	0.214724	0.216561	0.222222	0.191358	0.226994	0.216049	0.222222	0.265432	0.152866	0.180124	0.202532	0.236025	0.220859	0.240506	0.222222	0.228916	0.236025	0.209877	0.219512	0.282209	0.222222	0.217391	0.203704	0.213415	0.20625	0.192547	0.13253	0.237179	0.246914	0.257669	0.185185	0.194969	0.207317	0.176101	0.225	0.259259	0.264151	0.224242	0.232704	0.226415	0.226415	0.190184	0.256098
Murina_hilgendorfi	0.30303	0.309091	0.308642	0.291925	0.226415	0.265432	0.256098	0.351852	0.232704	0.230303	0.186747	0.238994	0.20625	0.251572	0.273292	0.25625	0.31677	0.256098	0.25	0.361963	0.233129	0.262195	0.29697	0.225	0.176829	0.25	0.226415	0.289308	0.228395	0.259259	0.280488	0.24375	0.254658	0.27044	0.290909	0.27439	0.251534	0.259494	0.271605	0.267081	0.285714	0.245283	0.304348	0.26087	0.300613	0.302469	0.296296	0.2	0.246988
Murina_huttoni	0.266667	0.284848	0.265432	0.267081	0.251572	0.283951	0.189024	0.308642	0.238994	0.2	0.150602	0.245283	0.23125	0.27673	0.236025	0.2	0.273292	0.213415	0.189024	0.300613	0.245399	0.268293	0.278788	0.23125	0.140244	0.231707	0.251572	0.257862	0.228395	0.265432	0.213415	0.20625	0.204969	0.245283	0.284848	0.29878	0.263804	0.234177	0.253086	0.242236	0.279503	0.238994	0.304348	0.192547	0.257669	0.283951	0.277778	0.145455	0.186747
Musonycteris_harrisoni	0.226994	0.239264	0.26087	0.26087	0.15528	0.157576	0.239264	0.27044	0.149068	0.276074	0.256098	0.15528	0.154321	0.136646	0.226415	0.238994	0.25	0.296296	0.282209	0.2625	0.128049	0.180723	0.282209	0.167702	0.233129	0.27439	0.130435	0.257862	0.0909091	0.146341	0.296296	0.238994	0.245399	0.292994	0.277778	0.218182	0.182927	0.216561	0.218182	0.232704	0.2625	0.167702	0.264151	0.226994	0.273292	0.25	0.25	0.22561	0.280488
Myonycteris_angolensis	0.166667	0.172619	0.189024	0.214724	0.297468	0.335404	0.337423	0.206061	0.291139	0.337423	0.353659	0.297468	0.308176	0.316456	0.231707	0.257862	0.163636	0.300613	0.361963	0.187879	0.296296	0.319018	0.136095	0.27673	0.300613	0.349693	0.310127	0.15528	0.296296	0.298137	0.319018	0.320755	0.275	0.2	0.210843	0.319018	0.32716	0.286624	0.298137	0.243902	0.190184	0.291139	0.233129	0.26875	0.168675	0.10303	0.109091	0.317073	0.335366
Myotis_austroriparius	0.260606	0.272727	0.245399	0.26875	0.264151	0.248447	0.176829	0.291925	0.257862	0.175758	0.144578	0.264151	0.23125	0.264151	0.242236	0.21875	0.242236	0.189024	0.219512	0.290123	0.234568	0.292683	0.304878	0.24375	0.140244	0.189024	0.232704	0.253165	0.222222	0.246914	0.20122	0.2125	0.198758	0.264151	0.310976	0.282209	0.283951	0.213836	0.228395	0.234568	0.285714	0.226415	0.31677	0.229814	0.288344	0.279503	0.285714	0.145455	0.192771
Submyotodon_latirostris	0.271084	0.283133	0.256098	0.283951	0.273292	0.251534	0.222892	0.285714	0.254658	0.179641	0.196429	0.26087	0.253086	0.242236	0.248447	0.240741	0.223602	0.240964	0.253012	0.296296	0.231707	0.313253	0.266667	0.253086	0.156627	0.222892	0.26087	0.26875	0.251534	0.29878	0.218182	0.203704	0.220859	0.2625	0.295181	0.30303	0.280488	0.25625	0.27439	0.265432	0.283951	0.242236	0.314815	0.239264	0.282209	0.290123	0.290123	0.149701	0.190476
Myotis_septentrionalis	0.268293	0.280488	0.271605	0.2875	0.289308	0.217391	0.195122	0.2875	0.283019	0.2	0.162651	0.289308	0.25625	0.257862	0.226415	0.225	0.264151	0.213415	0.22561	0.310559	0.228395	0.29878	0.312883	0.26875	0.115854	0.207317	0.251572	0.259494	0.248447	0.283951	0.196319	0.21875	0.217391	0.253165	0.329268	0.300613	0.283951	0.189873	0.246914	0.2375	0.3	0.257862	0.33125	0.254658	0.279503	0.298137	0.285714	0.139394	0.174699
Mystacina_tuberculata	0.262195	0.27439	0.259259	0.27044	0.175	0.214724	0.214724	0.267081	0.175	0.220859	0.237805	0.18125	0.180124	0.2	0.232704	0.226415	0.242236	0.271605	0.282209	0.290123	0.176829	0.193939	0.292683	0.180124	0.239264	0.294479	0.1875	0.235669	0.190184	0.202454	0.246914	0.232704	0.185185	0.275641	0.302469	0.212121	0.207317	0.248408	0.233129	0.257862	0.275	0.21875	0.301887	0.203704	0.242236	0.259259	0.265432	0.207317	0.268293
Myotis_lucifugus	0.259036	0.271084	0.237805	0.253086	0.26087	0.233129	0.168675	0.26087	0.242236	0.167665	0.14881	0.248447	0.240741	0.267081	0.236025	0.246914	0.229814	0.222892	0.216867	0.271605	0.231707	0.289157	0.29697	0.240741	0.126506	0.186747	0.26087	0.2375	0.239264	0.262195	0.181818	0.222222	0.196319	0.23125	0.301205	0.309091	0.27439	0.25	0.231707	0.259259	0.265432	0.248447	0.290123	0.233129	0.269939	0.277778	0.277778	0.125749	0.178571
Myzopoda_aurita	0.213415	0.22561	0.2125	0.213836	0.192308	0.216561	0.21875	0.253086	0.192308	0.220126	0.2125	0.198718	0.178344	0.205128	0.176829	0.154839	0.197531	0.2625	0.2375	0.254658	0.246835	0.220126	0.207317	0.178344	0.18125	0.26875	0.179487	0.213836	0.202532	0.232704	0.27044	0.180645	0.192308	0.21875	0.214724	0.232704	0.208861	0.2	0.191083	0.207317	0.239264	0.205128	0.233129	0.224359	0.214724	0.201258	0.207547	0.186335	0.225
Nanonycteris_veldkampii	0.127273	0.145455	0.170732	0.198758	0.273885	0.3125	0.302469	0.166667	0.267516	0.277778	0.312883	0.261146	0.291139	0.312102	0.217391	0.257862	0.154321	0.271605	0.32716	0.165644	0.267081	0.296296	0.150602	0.246835	0.263804	0.333333	0.286624	0.138365	0.254658	0.2625	0.290123	0.289308	0.26875	0.165605	0.196319	0.259259	0.279503	0.267516	0.26875	0.223602	0.15625	0.273885	0.19375	0.2625	0.116564	0.0606061	0.0606061	0.257669	0.294479
Natalus_macrourus	0.26087	0.254658	0.220126	0.234568	0.283951	0.265432	0.277778	0.237179	0.290123	0.259259	0.246914	0.283951	0.265432	0.271605	0.217949	0.234177	0.235669	0.29375	0.283951	0.267516	0.229814	0.272727	0.3	0.265432	0.253086	0.319018	0.265432	0.21875	0.234568	0.269939	0.251572	0.259494	0.233129	0.261146	0.254658	0.306748	0.240741	0.185897	0.224242	0.253165	0.245283	0.265432	0.278481	0.246914	0.272152	0.280255	0.280255	0.234568	0.251534
Chilonatalus_micropus	0.248447	0.248447	0.257862	0.234568	0.296296	0.296296	0.265432	0.269231	0.290123	0.296296	0.265432	0.296296	0.271605	0.296296	0.224359	0.221519	0.242038	0.3125	0.290123	0.299363	0.242236	0.272727	0.3	0.277778	0.259259	0.319018	0.265432	0.2125	0.253086	0.282209	0.289308	0.240506	0.233129	0.254777	0.273292	0.288344	0.246914	0.217949	0.236364	0.278481	0.251572	0.277778	0.28481	0.253086	0.253165	0.273885	0.261146	0.246914	0.239264
Neopteryx_frosti	0.117647	0.105882	0.137725	0.109756	0.2625	0.285714	0.278788	0.121212	0.25625	0.25	0.284848	0.2625	0.26087	0.2875	0.208589	0.248447	0.115152	0.292683	0.290909	0.144578	0.209877	0.260606	0.154762	0.236025	0.248485	0.309091	0.275	0.111111	0.236025	0.276074	0.290123	0.242236	0.234568	0.153374	0.14881	0.288344	0.246914	0.28125	0.239264	0.212121	0.13253	0.25625	0.144578	0.222222	0.0958084	0.128834	0.128834	0.248485	0.271084
Noctilio_albiventris	0.257669	0.269939	0.267081	0.264151	0.21875	0.202454	0.228395	0.3	0.225	0.283951	0.226994	0.23125	0.204969	0.21875	0.227848	0.202532	0.275	0.279503	0.234568	0.310559	0.159509	0.218182	0.300613	0.2	0.209877	0.265432	0.2	0.242038	0.184049	0.190184	0.273292	0.234177	0.191358	0.296774	0.273292	0.231707	0.239264	0.224359	0.226994	0.227848	0.283019	0.2125	0.278481	0.197531	0.26875	0.285714	0.273292	0.220859	0.233129
Notopteris_macdonaldii	0.130952	0.130952	0.145455	0.203704	0.278481	0.238994	0.308642	0.186747	0.278481	0.290123	0.319018	0.28481	0.264151	0.278481	0.2	0.259494	0.192771	0.294479	0.345679	0.163636	0.25	0.271605	0.227545	0.27044	0.265432	0.333333	0.278481	0.180124	0.2625	0.273292	0.267081	0.278481	0.232704	0.195122	0.185629	0.304348	0.26875	0.278481	0.2875	0.23494	0.197605	0.297468	0.185629	0.245283	0.185629	0.186335	0.173913	0.269939	0.276074
Nyctalus_aviator	0.271084	0.283133	0.262195	0.294479	0.253086	0.226994	0.172619	0.291925	0.259259	0.198795	0.179641	0.265432	0.251534	0.271605	0.236025	0.246914	0.279503	0.187879	0.232143	0.314815	0.25	0.281437	0.30303	0.251534	0.142857	0.172619	0.259259	0.273292	0.233129	0.260606	0.207317	0.228395	0.22561	0.3	0.329341	0.278788	0.256098	0.225	0.242424	0.251534	0.294479	0.253086	0.325153	0.262195	0.276074	0.283951	0.277778	0.14881	0.196429
Nycteris_grandis	0.246914	0.246914	0.267081	0.253086	0.222222	0.277778	0.195122	0.280255	0.222222	0.216049	0.220859	0.222222	0.233129	0.271605	0.196203	0.223602	0.246835	0.234568	0.213415	0.272152	0.253086	0.26506	0.248447	0.216049	0.22561	0.300613	0.253086	0.24375	0.246914	0.256098	0.225	0.229814	0.224242	0.235669	0.246914	0.276074	0.216049	0.251572	0.27439	0.21875	0.236025	0.246914	0.2625	0.192771	0.257862	0.295597	0.301887	0.190184	0.213415
Nycticeius_humeralis	0.245399	0.251534	0.259259	0.267081	0.275	0.25	0.180723	0.28481	0.2875	0.208589	0.195122	0.29375	0.291925	0.3	0.226415	0.20625	0.240506	0.220859	0.162651	0.308176	0.248447	0.286585	0.265432	0.254658	0.138554	0.230303	0.2875	0.264151	0.25625	0.290123	0.223602	0.21875	0.209877	0.272152	0.310976	0.302469	0.26087	0.208861	0.234568	0.229814	0.304348	0.29375	0.298137	0.233129	0.273292	0.2875	0.28125	0.133333	0.2
Nyctimene_albiventer	0.151515	0.151515	0.154321	0.166667	0.26875	0.23125	0.259259	0.13125	0.25	0.216049	0.246914	0.25625	0.225	0.26875	0.1875	0.225	0.13125	0.229814	0.259259	0.14375	0.232704	0.269939	0.20122	0.25	0.226994	0.288344	0.24375	0.162651	0.24375	0.26087	0.245283	0.225	0.233129	0.180124	0.181818	0.285714	0.225	0.227848	0.220859	0.216049	0.160494	0.25	0.197531	0.234568	0.148148	0.2125	0.21875	0.222222	0.226994
Nyctimene_cephalotes	0.128049	0.140244	0.167702	0.185629	0.245283	0.213836	0.26087	0.15	0.238994	0.223602	0.254658	0.245283	0.213836	0.251572	0.18125	0.220126	0.14375	0.2375	0.267081	0.1625	0.221519	0.253086	0.20122	0.238994	0.240741	0.283951	0.232704	0.175758	0.225	0.24375	0.238994	0.213836	0.216049	0.2125	0.182927	0.275	0.220126	0.216561	0.222222	0.203704	0.167702	0.238994	0.186335	0.229814	0.17284	0.21875	0.20625	0.217391	0.234568
Nyctinomops_femorosaccus	0.216049	0.228395	0.236025	0.220859	0.222222	0.209877	0.184049	0.235669	0.203704	0.166667	0.202454	0.197531	0.209877	0.228395	0.171975	0.180124	0.221519	0.217391	0.220859	0.259494	0.197531	0.222892	0.236025	0.203704	0.207317	0.282209	0.203704	0.229814	0.197531	0.213415	0.1875	0.173913	0.10241	0.24359	0.259259	0.263804	0.197531	0.188679	0.182927	0.176101	0.24375	0.222222	0.251572	0.218182	0.238994	0.245283	0.238994	0.147239	0.195122
Nyctinomops_macrotis	0.234568	0.246914	0.236025	0.239264	0.240741	0.209877	0.214724	0.248408	0.234568	0.203704	0.226994	0.228395	0.234568	0.240741	0.184713	0.192547	0.227848	0.236025	0.239264	0.265823	0.209877	0.246988	0.248447	0.222222	0.231707	0.282209	0.228395	0.242236	0.222222	0.243902	0.1875	0.204969	0.114458	0.262821	0.271605	0.257669	0.209877	0.194969	0.20122	0.188679	0.2625	0.228395	0.264151	0.224242	0.251572	0.257862	0.245283	0.171779	0.219512
Nyctophilus_geoffroyi	0.296296	0.302469	0.28125	0.304348	0.27673	0.24375	0.176829	0.305732	0.264151	0.190184	0.159509	0.264151	0.2625	0.264151	0.254777	0.246835	0.292994	0.236025	0.219512	0.329114	0.19375	0.294479	0.31677	0.25625	0.146341	0.127273	0.27044	0.314465	0.2375	0.291925	0.20625	0.221519	0.23125	0.322785	0.343558	0.320988	0.267081	0.237179	0.226994	0.257862	0.333333	0.245283	0.333333	0.28125	0.308176	0.310127	0.310127	0.128049	0.170732
Otomops_martiensseni	0.197531	0.209877	0.217391	0.202454	0.240741	0.197531	0.257669	0.197452	0.234568	0.191358	0.226994	0.228395	0.209877	0.246914	0.159236	0.161491	0.196203	0.229814	0.269939	0.234177	0.216049	0.228916	0.21118	0.222222	0.22561	0.288344	0.216049	0.204969	0.216049	0.207317	0.19375	0.173913	0.108434	0.217949	0.228395	0.245399	0.203704	0.169811	0.195122	0.207547	0.225	0.246914	0.251572	0.218182	0.207547	0.220126	0.207547	0.177914	0.237805
Otonycteris_hemprichi	0.239264	0.251534	0.259259	0.283951	0.257862	0.229814	0.175758	0.259494	0.251572	0.184049	0.158537	0.257862	0.25625	0.27673	0.21519	0.2375	0.246835	0.17284	0.230303	0.27044	0.236025	0.268293	0.240741	0.2375	0.108434	0.216867	0.257862	0.25	0.242236	0.253086	0.204969	0.2375	0.240741	0.259494	0.292683	0.265432	0.254658	0.221519	0.257669	0.24375	0.26875	0.251572	0.31875	0.265432	0.23125	0.25625	0.25	0.139394	0.181818
Paranyctimene_raptor	0.158537	0.158537	0.142857	0.155689	0.275	0.2375	0.296296	0.138365	0.25625	0.265432	0.265432	0.2625	0.21875	0.24375	0.176101	0.225	0.150943	0.298137	0.290123	0.144654	0.213836	0.263804	0.196319	0.25	0.251534	0.312883	0.2375	0.145455	0.225	0.26087	0.295597	0.23125	0.245399	0.2125	0.20122	0.304348	0.24375	0.253165	0.239264	0.217391	0.161491	0.25625	0.180124	0.246914	0.161491	0.207547	0.201258	0.246914	0.239264
Penthetor_lucasii	0.133333	0.133333	0.135802	0.107143	0.25	0.25625	0.271605	0.15625	0.24375	0.253086	0.265432	0.25	0.23125	0.28125	0.14375	0.225	0.14375	0.267081	0.296296	0.16875	0.232704	0.251534	0.128049	0.23125	0.233129	0.319018	0.24375	0.0903614	0.24375	0.273292	0.257862	0.2625	0.220859	0.167702	0.181818	0.254658	0.2125	0.253165	0.233129	0.228395	0.141975	0.26875	0.203704	0.234568	0.123457	0.15625	0.15625	0.234568	0.220859
Peropteryx_kappleri	0.229814	0.242236	0.23125	0.275	0.280255	0.253165	0.267081	0.262821	0.280255	0.229814	0.253086	0.286624	0.272152	0.261146	0.192308	0.127273	0.217949	0.26087	0.248447	0.273885	0.25	0.302469	0.2375	0.259494	0.222222	0.291925	0.261146	0.259494	0.240506	0.28125	0.238994	0.133333	0.21118	0.25641	0.259259	0.275	0.24375	0.171779	0.24375	0.21519	0.295597	0.267516	0.265823	0.248447	0.246835	0.259494	0.272152	0.204969	0.233129
Phylloderma_stenops	0.265432	0.271605	0.25625	0.275	0.15625	0.109091	0.277778	0.28481	0.1625	0.253086	0.239264	0.15625	0.149068	0.16875	0.21519	0.234177	0.295597	0.254658	0.290123	0.283019	0.165644	0.175758	0.302469	0.16875	0.234568	0.312883	0.15	0.278481	0.170732	0.141104	0.267081	0.246835	0.209877	0.301282	0.279503	0.219512	0.190184	0.185897	0.237805	0.227848	0.283019	0.2	0.265823	0.246914	0.29375	0.27673	0.27044	0.245399	0.288344
Phyllostomus_hastatus	0.240741	0.259259	0.26875	0.26087	0.179012	0.159509	0.259259	0.259494	0.160494	0.257669	0.251534	0.154321	0.17284	0.17284	0.21519	0.202532	0.27044	0.285714	0.271605	0.264151	0.153374	0.127273	0.271605	0.166667	0.253086	0.314815	0.154321	0.257862	0.134969	0.128834	0.291925	0.202532	0.239264	0.282051	0.26087	0.206061	0.164634	0.192308	0.207317	0.227848	0.27044	0.209877	0.234177	0.246914	0.2625	0.245283	0.251572	0.214724	0.276074
Alionoctula_coromandra	0.260606	0.266667	0.239264	0.279503	0.23125	0.204969	0.174699	0.25625	0.24375	0.182927	0.169697	0.25	0.248447	0.25625	0.229814	0.2375	0.2625	0.20122	0.210843	0.285714	0.222222	0.260606	0.288344	0.223602	0.126506	0.156627	0.25	0.251572	0.223602	0.251534	0.216049	0.2	0.240741	0.28125	0.30303	0.263804	0.240741	0.225	0.220859	0.245399	0.312883	0.2625	0.306748	0.259259	0.271605	0.275	0.26875	0.150602	0.198795
Parastrellus_hesperus	0.290909	0.30303	0.29878	0.290123	0.25	0.234568	0.157576	0.2875	0.23125	0.180723	0.197605	0.2375	0.229814	0.225	0.24375	0.246914	0.25	0.230303	0.206061	0.31677	0.220859	0.290909	0.268293	0.236025	0.192771	0.218182	0.23125	0.2875	0.246914	0.312883	0.213415	0.191358	0.226994	0.257862	0.30303	0.292683	0.239264	0.23125	0.233129	0.254658	0.279503	0.2	0.304348	0.214724	0.283951	0.302469	0.296296	0.138554	0.203593
Perimyotis_subflavus	0.248485	0.254545	0.251534	0.254658	0.24375	0.253086	0.162651	0.2625	0.24375	0.150602	0.143713	0.24375	0.242236	0.2625	0.225	0.198758	0.275	0.206061	0.192771	0.285714	0.202454	0.266667	0.27439	0.229814	0.156627	0.198795	0.25625	0.232704	0.228395	0.263804	0.182927	0.186335	0.197531	0.264151	0.283133	0.292683	0.233129	0.207547	0.202454	0.229814	0.254658	0.21875	0.304348	0.228395	0.271605	0.279503	0.267081	0.11976	0.155689
Platyrrhinus_brachycephalus	0.2625	0.275	0.272152	0.26875	0.110429	0.15625	0.246914	0.269231	0.0920245	0.254658	0.248447	0.0981595	0.0792683	0.110429	0.246835	0.253165	0.242038	0.29375	0.283951	0.269231	0.14375	0.146341	0.251572	0.104294	0.248447	0.285714	0.0858896	0.25625	0.1375	0.176829	0.278481	0.240506	0.253086	0.28481	0.2625	0.191358	0.173913	0.25641	0.214724	0.2625	0.279503	0.0981595	0.275	0.226994	0.248408	0.24359	0.24359	0.223602	0.296296
Plecotus_auritus	0.248485	0.266667	0.288344	0.26087	0.254658	0.234568	0.228916	0.2875	0.229814	0.204819	0.179641	0.223602	0.240741	0.254658	0.242236	0.254658	0.275	0.192771	0.26506	0.291925	0.245399	0.30303	0.27439	0.234568	0.175758	0.260606	0.242236	0.283019	0.228395	0.251534	0.22561	0.21118	0.185185	0.29375	0.29697	0.292683	0.269939	0.220126	0.257669	0.216049	0.271605	0.248447	0.290123	0.276074	0.271605	0.273292	0.267081	0.174699	0.233533
Corynorhinus_mexicanus	0.266667	0.284848	0.300613	0.267081	0.279503	0.240741	0.240964	0.30625	0.267081	0.222892	0.203593	0.26087	0.259259	0.279503	0.229814	0.223602	0.275	0.198795	0.271084	0.335404	0.214724	0.260606	0.268293	0.265432	0.169697	0.242424	0.254658	0.283019	0.203704	0.220859	0.262195	0.229814	0.209877	0.3	0.290909	0.237805	0.239264	0.201258	0.263804	0.240741	0.283951	0.248447	0.308642	0.257669	0.271605	0.291925	0.285714	0.174699	0.221557
Corynorhinus_rafinesquii	0.271084	0.277108	0.27439	0.259259	0.267081	0.220859	0.216867	0.267081	0.254658	0.197605	0.202381	0.248447	0.277778	0.285714	0.26087	0.234568	0.26087	0.174699	0.259036	0.296296	0.243902	0.240964	0.30303	0.253086	0.162651	0.240964	0.267081	0.28125	0.214724	0.207317	0.254545	0.216049	0.245399	0.2875	0.307229	0.254545	0.231707	0.225	0.243902	0.253086	0.290123	0.254658	0.296296	0.251534	0.276074	0.308642	0.302469	0.191617	0.220238
Corynorhinus_townsendii	0.278788	0.29697	0.282209	0.273292	0.26087	0.246914	0.228916	0.3	0.26087	0.23494	0.197605	0.26087	0.265432	0.298137	0.217391	0.217391	0.275	0.204819	0.253012	0.329193	0.233129	0.254545	0.280488	0.259259	0.175758	0.230303	0.248447	0.283019	0.197531	0.220859	0.237805	0.21118	0.222222	0.2875	0.29697	0.262195	0.239264	0.232704	0.269939	0.246914	0.277778	0.236025	0.308642	0.257669	0.259259	0.291925	0.298137	0.192771	0.221557
Plerotes_anchietae	0.162651	0.168675	0.182927	0.222222	0.299363	0.35	0.32716	0.190184	0.305732	0.333333	0.337423	0.299363	0.329114	0.33121	0.246914	0.27673	0.196319	0.320988	0.339506	0.184049	0.291925	0.333333	0.179641	0.291139	0.325153	0.345679	0.324841	0.16875	0.310559	0.31875	0.296296	0.345912	0.29375	0.177215	0.207317	0.32716	0.329193	0.33121	0.2875	0.265432	0.186335	0.318471	0.236025	0.31875	0.189024	0.169697	0.151515	0.300613	0.294479
Promops_centralis	0.229814	0.242236	0.20625	0.234568	0.254658	0.254658	0.240741	0.216561	0.236025	0.229814	0.277778	0.242236	0.248447	0.267081	0.185897	0.19375	0.203822	0.225	0.290123	0.246835	0.26087	0.254545	0.24375	0.236025	0.233129	0.277778	0.236025	0.23125	0.242236	0.233129	0.220126	0.18125	0.127273	0.23871	0.254658	0.265432	0.242236	0.202532	0.239264	0.21519	0.257862	0.26087	0.272152	0.219512	0.21519	0.226415	0.226415	0.228395	0.288344
Ptenochirus_wetmorei	0.139394	0.127273	0.148148	0.204969	0.28481	0.312102	0.322981	0.179012	0.28481	0.3125	0.341615	0.291139	0.308176	0.297468	0.226994	0.254777	0.166667	0.308642	0.298137	0.15528	0.292994	0.33125	0.171779	0.27044	0.30625	0.36646	0.303797	0.15528	0.305732	0.3125	0.297468	0.292994	0.280255	0.0783133	0.162651	0.310127	0.286624	0.312102	0.301887	0.254545	0.173653	0.297468	0.185629	0.246835	0.159509	0.171975	0.184713	0.275	0.290123
Pteralopex_taki	0.105882	0.117647	0.126506	0.157576	0.25	0.240741	0.260606	0.150602	0.25	0.248485	0.283133	0.24375	0.254658	0.25625	0.2	0.229814	0.126506	0.284848	0.284848	0.150602	0.208589	0.29697	0.152941	0.223602	0.248485	0.309091	0.25625	0.128834	0.226994	0.251534	0.262195	0.242236	0.228395	0.148148	0.14881	0.27439	0.257669	0.238994	0.220859	0.204819	0.133333	0.2625	0.181818	0.246914	0.125749	0.127273	0.133333	0.204819	0.246988
Pteronotus_gymnonotus	0.234568	0.240741	0.248447	0.25	0.161491	0.159509	0.203704	0.264151	0.173913	0.203704	0.196319	0.167702	0.154321	0.180124	0.194969	0.207547	0.26875	0.223602	0.228395	0.289308	0.147239	0.181818	0.277778	0.173913	0.196319	0.265432	0.173913	0.213836	0.134969	0.152439	0.242236	0.226415	0.202454	0.288462	0.298137	0.213415	0.171779	0.191083	0.202454	0.220126	0.2625	0.198758	0.289308	0.208589	0.2625	0.2375	0.24375	0.202454	0.251534
Pteropus_medius	0.0823529	0.0647059	0.0958084	0.153374	0.251572	0.277778	0.280488	0.120482	0.264151	0.286585	0.309091	0.27044	0.2625	0.289308	0.182927	0.25625	0.126506	0.292683	0.304878	0.113772	0.233129	0.268293	0.171598	0.23125	0.262195	0.29878	0.27673	0.0931677	0.246914	0.271605	0.300613	0.28125	0.254658	0.141975	0.149701	0.292683	0.251534	0.283019	0.246914	0.231707	0.151515	0.283019	0.151515	0.229814	0.107784	0.128049	0.140244	0.266667	0.266667
Pteropus_rayneri	0.1	0.0823529	0.113772	0.159509	0.27673	0.271605	0.280488	0.114458	0.283019	0.286585	0.309091	0.289308	0.29375	0.295597	0.189024	0.25	0.13253	0.27439	0.317073	0.131737	0.245399	0.292683	0.189349	0.25	0.268293	0.29878	0.295597	0.124224	0.277778	0.302469	0.294479	0.29375	0.248447	0.135802	0.161677	0.286585	0.276074	0.27673	0.240741	0.231707	0.169697	0.301887	0.169697	0.248447	0.107784	0.134146	0.134146	0.266667	0.254545
Pteropus_vampyrus	0.0882353	0.0705882	0.107784	0.153374	0.245283	0.277778	0.268293	0.114458	0.257862	0.280488	0.30303	0.264151	0.25625	0.283019	0.176829	0.25	0.144578	0.286585	0.292683	0.131737	0.239264	0.256098	0.183432	0.225	0.256098	0.286585	0.27044	0.10559	0.240741	0.265432	0.294479	0.275	0.248447	0.154321	0.161677	0.29878	0.245399	0.27673	0.234568	0.22561	0.157576	0.27673	0.157576	0.223602	0.113772	0.128049	0.140244	0.260606	0.260606
Pygoderma_bilabiatum	0.25	0.25625	0.272152	0.28125	0.0365854	0.15	0.246914	0.25641	0.0487805	0.279503	0.273292	0.054878	0.0914634	0.097561	0.259494	0.242038	0.273885	0.30625	0.283951	0.262821	0.14375	0.134146	0.251572	0.0304878	0.273292	0.322981	0.097561	0.2875	0.125	0.152439	0.28481	0.235669	0.240741	0.291139	0.275	0.216049	0.173913	0.270968	0.233129	0.28125	0.279503	0.146341	0.275	0.234568	0.280255	0.262821	0.262821	0.254658	0.302469
Rhinolophus_ferrumequinum	0.20122	0.213415	0.2	0.194969	0.242038	0.203822	0.21118	0.222222	0.248408	0.201258	0.2375	0.242038	0.246835	0.261146	0.0969697	0.167742	0.185185	0.242236	0.248447	0.248447	0.246835	0.251572	0.22561	0.240506	0.20625	0.26875	0.254777	0.207547	0.221519	0.245283	0.213836	0.2	0.173077	0.223602	0.214724	0.238994	0.202532	0.187097	0.229299	0.121212	0.219512	0.210191	0.268293	0.203822	0.214724	0.220126	0.220126	0.173913	0.21875
Rhinolophus_luctus	0.197605	0.209581	0.208589	0.257669	0.2375	0.207547	0.207317	0.239264	0.25	0.209877	0.233129	0.25625	0.236025	0.2625	0.115152	0.169811	0.208589	0.251534	0.22561	0.246914	0.24375	0.263804	0.230303	0.236025	0.182927	0.27439	0.24375	0.226994	0.232704	0.269939	0.2125	0.201258	0.1875	0.22561	0.233533	0.26087	0.21875	0.220126	0.236025	0.173653	0.233533	0.24375	0.299401	0.2125	0.207317	0.225	0.225	0.182927	0.213415
Rhinophylla_pumilio	0.26875	0.28125	0.272152	0.264151	0.171779	0.194969	0.254658	0.288462	0.159509	0.28125	0.26875	0.165644	0.171779	0.177914	0.261146	0.275641	0.273885	0.295597	0.285714	0.294872	0.163522	0.208589	0.27673	0.159509	0.25625	0.325	0.153374	0.251572	0.176101	0.214724	0.267516	0.269231	0.26087	0.261146	0.301887	0.248447	0.2125	0.285714	0.228395	0.245283	0.25	0.196319	0.283019	0.236025	0.262821	0.269231	0.262821	0.25	0.291925
Rhogeessa_aenea	0.253012	0.26506	0.268293	0.276074	0.259259	0.220859	0.107143	0.273292	0.265432	0.204819	0.173653	0.271605	0.245399	0.259259	0.236025	0.246914	0.254658	0.230303	0.142857	0.296296	0.219512	0.269461	0.284848	0.245399	0.166667	0.190476	0.253086	0.267081	0.233129	0.278788	0.20122	0.222222	0.22561	0.29375	0.311377	0.284848	0.237805	0.225	0.193939	0.208589	0.300613	0.234568	0.319018	0.219512	0.276074	0.290123	0.277778	0.14881	0.178571
Rhogeessa_alleni	0.26506	0.277108	0.256098	0.271605	0.273292	0.233129	0.162651	0.285714	0.267081	0.167665	0.142857	0.26087	0.259259	0.285714	0.236025	0.246914	0.254658	0.168675	0.228916	0.296296	0.237805	0.307229	0.315152	0.253086	0.138554	0.204819	0.279503	0.25625	0.239264	0.256098	0.181818	0.246914	0.196319	0.26875	0.319277	0.284848	0.27439	0.21875	0.237805	0.234568	0.283951	0.248447	0.32716	0.233129	0.288344	0.290123	0.290123	0.143713	0.190476
Rhynchonycteris_naso	0.21875	0.21875	0.226415	0.245283	0.275641	0.278481	0.2625	0.25641	0.275641	0.23125	0.242236	0.282051	0.254777	0.288462	0.198718	0.140244	0.211538	0.225	0.26875	0.273885	0.26875	0.285714	0.25	0.261146	0.217391	0.275	0.25	0.229299	0.240506	0.264151	0.245283	0.146341	0.21875	0.245161	0.26087	0.275	0.225	0.197531	0.220126	0.235669	0.28481	0.269231	0.242038	0.2625	0.240506	0.278481	0.253165	0.21875	0.216049
Rousettus_amplexicaudatus	0.143713	0.155689	0.141104	0.160494	0.273885	0.2625	0.302469	0.175758	0.261146	0.277778	0.300613	0.267516	0.246835	0.254777	0.189024	0.253165	0.170732	0.32716	0.314815	0.181818	0.21118	0.290123	0.161677	0.253165	0.265432	0.32716	0.235669	0.15	0.254658	0.25	0.271605	0.253165	0.238994	0.18125	0.181818	0.290123	0.267081	0.254777	0.2625	0.20122	0.159509	0.261146	0.196319	0.251572	0.150602	0.152439	0.158537	0.263804	0.269939
Stenonycteris_lanosus	0.146341	0.146341	0.171779	0.180124	0.269231	0.295597	0.31677	0.192547	0.269231	0.285714	0.32716	0.262821	0.273885	0.307692	0.19375	0.257862	0.161491	0.298137	0.329193	0.17284	0.26875	0.279503	0.163636	0.254777	0.253086	0.335404	0.269231	0.150943	0.26875	0.251572	0.291925	0.283019	0.26875	0.179487	0.185185	0.267081	0.28125	0.261146	0.251572	0.2	0.163522	0.288462	0.213836	0.25625	0.141975	0.103659	0.115854	0.259259	0.296296
Saccopteryx_bilineata	0.217391	0.217391	0.1875	0.2375	0.254777	0.240506	0.223602	0.230769	0.248408	0.248447	0.246914	0.254777	0.227848	0.261146	0.198718	0.163636	0.205128	0.254658	0.229814	0.22293	0.23125	0.277778	0.2625	0.240506	0.222222	0.267081	0.229299	0.221519	0.221519	0.25625	0.27044	0.145455	0.217391	0.25641	0.265432	0.28125	0.21875	0.208589	0.2125	0.221519	0.27044	0.267516	0.240506	0.242236	0.246835	0.272152	0.253165	0.217391	0.226994
Saccopteryx_leptura	0.198758	0.198758	0.2	0.23125	0.280255	0.240506	0.242236	0.237179	0.280255	0.242236	0.234568	0.273885	0.246835	0.267516	0.166667	0.151515	0.192308	0.21118	0.248447	0.254777	0.25	0.290123	0.25	0.265823	0.216049	0.267081	0.248408	0.227848	0.221519	0.25625	0.245283	0.169697	0.217391	0.25	0.240741	0.25625	0.2125	0.171779	0.2125	0.202532	0.27044	0.261146	0.240506	0.229814	0.240506	0.259494	0.253165	0.198758	0.233129
Scotoecus_hirundo	0.268293	0.280488	0.259259	0.288344	0.285714	0.26087	0.174699	0.27673	0.285714	0.237805	0.218182	0.291925	0.285714	0.298137	0.264151	0.26087	0.27044	0.239264	0.216867	0.29375	0.283951	0.278788	0.300613	0.277778	0.13253	0.228916	0.298137	0.279503	0.254658	0.288344	0.240741	0.254658	0.268293	0.316456	0.321212	0.294479	0.253086	0.251572	0.245399	0.267081	0.31677	0.31677	0.31677	0.263804	0.26087	0.28125	0.29375	0.186747	0.210843
Scotomanes_ornatus	0.307229	0.313253	0.304878	0.325153	0.253086	0.220859	0.209581	0.279503	0.253086	0.215569	0.184524	0.253086	0.269939	0.253086	0.26087	0.288344	0.310559	0.259036	0.221557	0.308642	0.231707	0.275449	0.339394	0.245399	0.197605	0.215569	0.265432	0.322981	0.269939	0.278788	0.242424	0.257669	0.231707	0.285714	0.353293	0.30303	0.29878	0.273292	0.248485	0.294479	0.312883	0.265432	0.325153	0.29878	0.300613	0.302469	0.283951	0.161677	0.189349
Scotonycteris_bergmansi	0.125	0.136905	0.156627	0.141975	0.27044	0.283951	0.27439	0.175758	0.257862	0.27439	0.30303	0.264151	0.25625	0.27673	0.202454	0.19375	0.157576	0.286585	0.304878	0.174699	0.257669	0.280488	0.106509	0.25	0.243902	0.323171	0.257862	0.1125	0.294479	0.253086	0.29878	0.24375	0.242236	0.175	0.222892	0.268293	0.257669	0.272152	0.271605	0.239264	0.177914	0.264151	0.177914	0.242236	0.156627	0.157576	0.151515	0.248485	0.266667
Scotophilus_viridus	0.276074	0.288344	0.279503	0.29375	0.25	0.25625	0.138554	0.303797	0.25625	0.220859	0.20122	0.2625	0.279503	0.3	0.251572	0.264151	0.272152	0.226994	0.180723	0.320755	0.242236	0.280488	0.277778	0.242236	0.181818	0.230303	0.28125	0.278481	0.2375	0.290123	0.173913	0.238994	0.223602	0.291139	0.323171	0.302469	0.26087	0.273885	0.228395	0.254658	0.279503	0.25625	0.329193	0.240741	0.28125	0.289308	0.301887	0.151515	0.187879
Sphaerias_blanfordi	0.156627	0.156627	0.153374	0.149701	0.283019	0.26875	0.32716	0.167702	0.27044	0.288344	0.312883	0.27673	0.264151	0.27673	0.21118	0.25625	0.15528	0.314815	0.32716	0.186335	0.23125	0.290123	0.193939	0.275	0.269939	0.331288	0.27044	0.151515	0.2625	0.2875	0.30625	0.26875	0.265432	0.21118	0.206061	0.290123	0.242236	0.297468	0.277778	0.265432	0.179012	0.289308	0.203704	0.267081	0.171779	0.223602	0.217391	0.269939	0.269939
Sphaeronycteris_toxophyllum	0.2625	0.26875	0.291139	0.28125	0.0304878	0.1625	0.240741	0.262821	0.0365854	0.273292	0.267081	0.0426829	0.0792683	0.0853659	0.265823	0.254777	0.280255	0.3125	0.277778	0.269231	0.16875	0.152439	0.264151	0.054878	0.279503	0.322981	0.0853659	0.2875	0.15	0.170732	0.297468	0.242038	0.240741	0.297468	0.28125	0.209877	0.180124	0.277419	0.233129	0.2875	0.267081	0.152439	0.2875	0.228395	0.292994	0.275641	0.275641	0.26087	0.320988
Stenoderma_rufum	0.25625	0.26875	0.291139	0.275	0.0304878	0.16875	0.228395	0.262821	0.0243902	0.273292	0.26087	0.0304878	0.0792683	0.0792683	0.259494	0.248408	0.267516	0.3	0.265432	0.262821	0.175	0.164634	0.245283	0.0487805	0.267081	0.322981	0.0853659	0.28125	0.15	0.170732	0.28481	0.235669	0.228395	0.278481	0.28125	0.216049	0.173913	0.277419	0.245399	0.28125	0.267081	0.152439	0.26875	0.216049	0.280255	0.262821	0.262821	0.242236	0.302469
Sturnira_magna	0.23125	0.25	0.253165	0.221519	0.104938	0.149068	0.259259	0.253165	0.0925926	0.2375	0.236025	0.0987654	0.104294	0.117284	0.232704	0.216561	0.240506	0.2875	0.277778	0.265823	0.149068	0.115854	0.23125	0.117284	0.217391	0.298137	0.111111	0.234177	0.124224	0.158537	0.283019	0.210191	0.242236	0.280255	0.26875	0.197531	0.136646	0.23871	0.203704	0.25625	0.248447	0.148148	0.25625	0.222222	0.253165	0.253165	0.246835	0.223602	0.271605
Styloctenium_wallacei	0.126506	0.138554	0.150602	0.149068	0.278481	0.23125	0.271605	0.134969	0.265823	0.253086	0.282209	0.259494	0.27044	0.272152	0.21118	0.226415	0.121951	0.265432	0.283951	0.152439	0.229814	0.288344	0.206061	0.257862	0.245399	0.32716	0.278481	0.150943	0.236025	0.254658	0.285714	0.251572	0.254658	0.16875	0.181818	0.277778	0.254658	0.253165	0.223602	0.209877	0.159509	0.259494	0.165644	0.26087	0.145455	0.166667	0.148148	0.220859	0.245399
Syconycteris_australis	0.13253	0.114458	0.146341	0.188679	0.264516	0.278481	0.29375	0.157576	0.270968	0.275	0.310559	0.277419	0.25	0.277419	0.185185	0.237179	0.158537	0.285714	0.325	0.174699	0.213836	0.2625	0.192771	0.237179	0.2625	0.3125	0.270968	0.146497	0.264151	0.265823	0.29375	0.275641	0.210191	0.18125	0.158537	0.26875	0.251572	0.282051	0.259494	0.228395	0.214724	0.277419	0.184049	0.235669	0.121212	0.160494	0.17284	0.267081	0.248447
Tadarida_brasiliensis	0.209877	0.222222	0.223602	0.220859	0.228395	0.191358	0.214724	0.229299	0.209877	0.17284	0.226994	0.203704	0.222222	0.228395	0.140127	0.161491	0.208861	0.223602	0.263804	0.253165	0.216049	0.222892	0.248447	0.203704	0.189024	0.282209	0.228395	0.229814	0.209877	0.213415	0.18125	0.15528	0.0903614	0.24359	0.246914	0.257669	0.203704	0.157233	0.22561	0.169811	0.24375	0.228395	0.251572	0.2	0.232704	0.245283	0.232704	0.153374	0.22561
Tadarida_teniotis	0.204969	0.217391	0.21875	0.222222	0.223602	0.223602	0.203704	0.229299	0.217391	0.149068	0.197531	0.21118	0.223602	0.248447	0.179487	0.19375	0.216561	0.2375	0.246914	0.246835	0.21118	0.230303	0.24375	0.204969	0.214724	0.265432	0.217391	0.225	0.204969	0.196319	0.163522	0.175	0.115152	0.23871	0.26087	0.259259	0.204969	0.183544	0.202454	0.202532	0.245283	0.242236	0.259494	0.219512	0.227848	0.238994	0.238994	0.160494	0.226994
Taphozous_nudiventris	0.231707	0.243902	0.2375	0.2625	0.278481	0.224359	0.271605	0.2375	0.259494	0.226415	0.25625	0.253165	0.226415	0.227848	0.184049	0.210191	0.2375	0.304348	0.314815	0.251572	0.235669	0.275	0.228395	0.251572	0.223602	0.254658	0.234177	0.24375	0.25	0.25	0.242038	0.184713	0.197452	0.265432	0.256098	0.265823	0.210191	0.203822	0.253165	0.212121	0.260606	0.253165	0.242424	0.253165	0.236025	0.254777	0.242038	0.204969	0.267081
Thoopterus_nigrescens	0.114458	0.114458	0.0920245	0.0952381	0.24375	0.25	0.259259	0.130435	0.25	0.240741	0.253086	0.25625	0.24375	0.275	0.125	0.2125	0.111801	0.254658	0.283951	0.142857	0.201258	0.245399	0.151515	0.2375	0.220859	0.294479	0.25625	0.10241	0.225	0.254658	0.245283	0.25	0.214724	0.166667	0.174699	0.254658	0.2	0.240506	0.239264	0.197531	0.128834	0.26875	0.190184	0.216049	0.110429	0.14375	0.15	0.222222	0.226994
Thyroptera_discifera	0.28125	0.29375	0.289308	0.333333	0.242236	0.23125	0.217391	0.303226	0.248447	0.228395	0.203704	0.248447	0.242236	0.267081	0.225806	0.25625	0.288462	0.26875	0.236025	0.326923	0.24375	0.25	0.320755	0.248447	0.246914	0.254658	0.248447	0.325	0.25625	0.265432	0.226415	0.25625	0.237805	0.314103	0.322981	0.290123	0.254658	0.240506	0.220859	0.22293	0.316456	0.273292	0.324841	0.276074	0.292994	0.312102	0.318471	0.204969	0.263804
Tonatia_saurophila	0.276074	0.294479	0.285714	0.285714	0.186335	0.127273	0.245399	0.289308	0.186335	0.251534	0.20122	0.186335	0.179012	0.186335	0.232704	0.27044	0.29375	0.240741	0.276074	0.275	0.164634	0.192771	0.337423	0.198758	0.208589	0.262195	0.186335	0.283019	0.145455	0.176829	0.222222	0.238994	0.220859	0.299363	0.283951	0.224242	0.195122	0.197452	0.212121	0.238994	0.29375	0.204969	0.289308	0.208589	0.285714	0.30625	0.30625	0.213415	0.237805
Trachops_cirrhosus	0.265432	0.277778	0.2875	0.285714	0.185185	0.153374	0.253086	0.259494	0.179012	0.220859	0.251534	0.17284	0.17284	0.17284	0.183544	0.221519	0.264151	0.285714	0.246914	0.301887	0.177914	0.163636	0.302469	0.179012	0.222222	0.277778	0.179012	0.27673	0.159509	0.165644	0.254658	0.208861	0.214724	0.275641	0.279503	0.224242	0.20122	0.211538	0.213415	0.21519	0.27673	0.209877	0.259494	0.265432	0.275	0.289308	0.27673	0.214724	0.245399
Paratriaenops_pauliani	0.220859	0.233129	0.259259	0.277778	0.295597	0.257862	0.277778	0.272152	0.295597	0.253086	0.257669	0.301887	0.27673	0.283019	0.21519	0.202454	0.246835	0.253086	0.253086	0.264151	0.236025	0.294479	0.279503	0.29375	0.251534	0.283951	0.289308	0.24375	0.238994	0.248447	0.30625	0.208589	0.220859	0.265823	0.288344	0.31677	0.26087	0.209877	0.26087	0.19375	0.279503	0.320755	0.2375	0.271605	0.25	0.245283	0.238994	0.253086	0.243902
Tylonycteris_fulvida	0.294479	0.306748	0.296296	0.322981	0.283019	0.275	0.181818	0.310127	0.27673	0.251534	0.207317	0.283019	0.2625	0.264151	0.240506	0.24375	0.303797	0.283951	0.230303	0.320755	0.248447	0.323171	0.290123	0.25625	0.192771	0.193939	0.264151	0.27673	0.28125	0.290123	0.217391	0.2375	0.253086	0.305732	0.353659	0.320988	0.279503	0.246835	0.209877	0.25625	0.3375	0.283019	0.34375	0.290123	0.3	0.285714	0.285714	0.193939	0.212121
Uroderma_bilobatum	0.25	0.26875	0.278481	0.2875	0.134969	0.192547	0.254658	0.25641	0.122699	0.279503	0.267081	0.128834	0.128834	0.128834	0.235669	0.229299	0.254777	0.308176	0.254658	0.275641	0.175	0.182927	0.264151	0.141104	0.267081	0.291925	0.134969	0.275	0.15625	0.22561	0.272152	0.210191	0.277778	0.273885	0.26875	0.240741	0.186335	0.23871	0.208589	0.251572	0.2875	0.153374	0.289308	0.223602	0.267516	0.262821	0.269231	0.248447	0.290123
Vampyriscus_brocki	0.26875	0.28125	0.291139	0.275	0.128049	0.16875	0.265432	0.282051	0.109756	0.304348	0.26087	0.115854	0.115854	0.0853659	0.272152	0.248408	0.248408	0.30625	0.302469	0.282051	0.175	0.182927	0.27673	0.121951	0.254658	0.31677	0.0914634	0.28125	0.13125	0.170732	0.297468	0.235669	0.271605	0.316456	0.2875	0.216049	0.198758	0.251613	0.202454	0.25625	0.291925	0.134146	0.28125	0.222222	0.286624	0.275641	0.275641	0.267081	0.320988
Vampyrodes_caraccioli	0.225	0.2375	0.253165	0.26875	0.116564	0.1875	0.246914	0.25	0.0981595	0.279503	0.285714	0.104294	0.103659	0.116564	0.246835	0.240506	0.229299	0.3125	0.265432	0.24359	0.1625	0.134146	0.232704	0.0981595	0.26087	0.310559	0.0920245	0.25	0.14375	0.158537	0.278481	0.221519	0.246914	0.259494	0.24375	0.203704	0.167702	0.24359	0.184049	0.24375	0.273292	0.147239	0.25	0.202454	0.242038	0.24359	0.24359	0.242236	0.290123
Vampyrum_spectrum	0.251534	0.263804	0.267081	0.236025	0.15528	0.133333	0.245399	0.264151	0.142857	0.239264	0.237805	0.136646	0.135802	0.15528	0.220126	0.245283	0.2375	0.265432	0.269939	0.26875	0.115854	0.156627	0.269939	0.161491	0.214724	0.27439	0.111801	0.245283	0.0848485	0.097561	0.283951	0.213836	0.245399	0.286624	0.253086	0.175758	0.140244	0.184713	0.175758	0.213836	0.24375	0.167702	0.251572	0.233129	0.26087	0.2375	0.25	0.219512	0.280488
Eptesicus_dimissus	0.294479	0.306748	0.290123	0.304348	0.301887	0.28125	0.242424	0.297468	0.301887	0.239264	0.213415	0.301887	0.3125	0.320755	0.278481	0.25	0.259494	0.277778	0.260606	0.301887	0.285714	0.323171	0.302469	0.28125	0.222892	0.242424	0.301887	0.27673	0.275	0.320988	0.267081	0.225	0.271605	0.318471	0.335366	0.314815	0.285714	0.265823	0.246914	0.28125	0.31875	0.289308	0.325	0.308642	0.275	0.291925	0.298137	0.224242	0.248485
Pseudoromicia_brunnea	0.280488	0.286585	0.253086	0.290123	0.25625	0.253086	0.204819	0.283019	0.2625	0.22561	0.2	0.26875	0.254658	0.2625	0.232704	0.2375	0.264151	0.251534	0.216867	0.30625	0.216049	0.266667	0.288344	0.236025	0.174699	0.143713	0.24375	0.28125	0.240741	0.251534	0.246914	0.24375	0.246914	0.289308	0.327273	0.300613	0.290123	0.253165	0.219512	0.273292	0.31677	0.2625	0.322981	0.271605	0.273292	0.29375	0.3	0.186747	0.228916
Pseudoromicia_rendalli	0.288344	0.294479	0.273292	0.291925	0.27673	0.26087	0.206061	0.28481	0.283019	0.190184	0.189024	0.289308	0.2625	0.27044	0.240506	0.264151	0.278481	0.246914	0.242424	0.314465	0.21118	0.27439	0.302469	0.25625	0.169697	0.13253	0.27044	0.283019	0.254658	0.271605	0.180124	0.232704	0.229814	0.28481	0.323171	0.308642	0.273292	0.235669	0.233129	0.275	0.31875	0.251572	0.34375	0.26087	0.26875	0.295597	0.301887	0.163636	0.224242
Rhinopoma_hardwickii	0.189024	0.20122	0.202454	0.216049	0.220126	0.19375	0.184049	0.245283	0.220126	0.208589	0.20122	0.226415	0.23125	0.232704	0.157233	0.164634	0.194969	0.233129	0.190184	0.24375	0.203704	0.237805	0.253086	0.21875	0.170732	0.263804	0.238994	0.20625	0.1875	0.246914	0.21118	0.176829	0.159509	0.245283	0.25	0.283951	0.240741	0.184049	0.216049	0.161491	0.234568	0.238994	0.236025	0.184049	0.223602	0.24375	0.2375	0.159509	0.2
Vansonia_rueppellii	0.278788	0.290909	0.257669	0.319018	0.222222	0.246914	0.191617	0.275	0.240741	0.230303	0.210843	0.246914	0.265432	0.265432	0.26875	0.267081	0.275	0.22561	0.215569	0.279503	0.245399	0.295181	0.323171	0.208589	0.161677	0.173653	0.253086	0.273292	0.234568	0.286585	0.196319	0.248447	0.256098	0.27673	0.319277	0.329268	0.294479	0.27044	0.256098	0.271605	0.302469	0.253086	0.320988	0.233129	0.271605	0.273292	0.267081	0.161677	0.233533
Artibeus_jamaicensis	0.27673	0.289308	0.318471	0.301887	0.0858896	0.150943	0.267081	0.296774	0.0797546	0.3	0.2625	0.0736196	0.0981595	0.0368098	0.235669	0.25641	0.288462	0.327044	0.298137	0.303226	0.150943	0.159509	0.291139	0.0797546	0.2625	0.325	0.0920245	0.308176	0.125786	0.147239	0.280255	0.25	0.254658	0.305732	0.295597	0.198758	0.1875	0.24026	0.228395	0.264151	0.30625	0.128834	0.308176	0.236025	0.307692	0.290323	0.277419	0.23125	0.285714
Dasypterus_xanthinus	0.313609	0.325444	0.327273	0.307229	0.267081	0.290123	0.23494	0.329268	0.26087	0.240964	0.251497	0.26087	0.265432	0.285714	0.290909	0.239264	0.29878	0.275449	0.246988	0.341463	0.306748	0.319277	0.309524	0.259259	0.23494	0.277108	0.26087	0.317073	0.290123	0.310976	0.256098	0.214724	0.263804	0.315152	0.329412	0.317073	0.245399	0.265432	0.262195	0.305389	0.311377	0.26087	0.341317	0.288344	0.319277	0.343558	0.343558	0.192771	0.220238
Lasiurus_blossevillii	0.293413	0.299401	0.292683	0.304878	0.291925	0.290123	0.222892	0.283951	0.291925	0.228916	0.239521	0.298137	0.277778	0.291925	0.265432	0.251534	0.277778	0.271084	0.253012	0.319018	0.268293	0.307229	0.295181	0.277778	0.216867	0.283133	0.285714	0.296296	0.259259	0.304878	0.27439	0.251534	0.233129	0.302469	0.321429	0.323171	0.282209	0.285714	0.243902	0.292683	0.329268	0.248447	0.329268	0.294479	0.27439	0.277778	0.290123	0.198795	0.22619
Myotis_californicus	0.275449	0.287425	0.266667	0.269939	0.271605	0.22561	0.191617	0.277778	0.253086	0.173653	0.172619	0.259259	0.251534	0.283951	0.246914	0.246914	0.259259	0.198795	0.239521	0.300613	0.218182	0.293413	0.301205	0.251534	0.155689	0.215569	0.265432	0.254658	0.262195	0.272727	0.187879	0.228395	0.20122	0.25625	0.313253	0.301205	0.278788	0.21875	0.254545	0.263804	0.282209	0.240741	0.319018	0.256098	0.27439	0.282209	0.282209	0.154762	0.202381
Myotis_ciliolabrum	0.281437	0.293413	0.272727	0.276074	0.277778	0.231707	0.197605	0.283951	0.259259	0.179641	0.178571	0.265432	0.257669	0.290123	0.253086	0.253086	0.265432	0.204819	0.245509	0.306748	0.224242	0.299401	0.307229	0.257669	0.161677	0.221557	0.271605	0.26087	0.268293	0.278788	0.193939	0.234568	0.207317	0.2625	0.319277	0.307229	0.284848	0.225	0.260606	0.269939	0.288344	0.246914	0.325153	0.262195	0.280488	0.288344	0.288344	0.160714	0.208333
Myotis_evotis	0.271084	0.283133	0.25	0.265432	0.248447	0.220859	0.162651	0.273292	0.229814	0.167665	0.160714	0.236025	0.240741	0.254658	0.242236	0.240741	0.242236	0.210843	0.210843	0.283951	0.213415	0.277108	0.29697	0.228395	0.114458	0.198795	0.248447	0.25	0.239264	0.25	0.181818	0.216049	0.202454	0.24375	0.313253	0.290909	0.256098	0.23125	0.231707	0.246914	0.277778	0.229814	0.302469	0.239264	0.269939	0.283951	0.283951	0.125749	0.166667
Myotis_keenii	0.271084	0.283133	0.25	0.265432	0.254658	0.214724	0.162651	0.273292	0.236025	0.167665	0.14881	0.242236	0.234568	0.248447	0.236025	0.234568	0.242236	0.210843	0.198795	0.283951	0.207317	0.283133	0.309091	0.234568	0.114458	0.186747	0.242236	0.25	0.233129	0.243902	0.175758	0.209877	0.202454	0.24375	0.307229	0.29697	0.262195	0.225	0.219512	0.240741	0.277778	0.223602	0.302469	0.226994	0.282209	0.290123	0.290123	0.125749	0.166667
Myotis_leibii	0.281437	0.293413	0.272727	0.276074	0.277778	0.231707	0.197605	0.283951	0.259259	0.179641	0.178571	0.265432	0.257669	0.290123	0.253086	0.253086	0.265432	0.204819	0.245509	0.306748	0.224242	0.299401	0.307229	0.257669	0.161677	0.221557	0.271605	0.26087	0.268293	0.278788	0.193939	0.234568	0.207317	0.2625	0.319277	0.307229	0.284848	0.225	0.260606	0.269939	0.288344	0.246914	0.325153	0.262195	0.280488	0.288344	0.288344	0.160714	0.208333
Myotis_thysanodes	0.271084	0.283133	0.25	0.265432	0.254658	0.233129	0.162651	0.273292	0.236025	0.173653	0.166667	0.242236	0.246914	0.26087	0.248447	0.253086	0.242236	0.204819	0.216867	0.283951	0.22561	0.283133	0.309091	0.234568	0.13253	0.198795	0.254658	0.25625	0.245399	0.256098	0.169697	0.222222	0.214724	0.25	0.319277	0.29697	0.262195	0.2375	0.231707	0.253086	0.283951	0.229814	0.296296	0.245399	0.282209	0.290123	0.290123	0.131737	0.184524
Myotis_velifer	0.283133	0.295181	0.256098	0.271605	0.273292	0.233129	0.180723	0.285714	0.254658	0.173653	0.154762	0.26087	0.240741	0.267081	0.248447	0.253086	0.248447	0.204819	0.23494	0.296296	0.237805	0.283133	0.309091	0.253086	0.126506	0.204819	0.26087	0.2625	0.251534	0.262195	0.2	0.234568	0.196319	0.26875	0.331325	0.29697	0.280488	0.23125	0.243902	0.253086	0.290123	0.229814	0.314815	0.251534	0.282209	0.302469	0.296296	0.155689	0.178571
Myotis_volans	0.271084	0.283133	0.27439	0.271605	0.273292	0.214724	0.186747	0.291925	0.254658	0.167665	0.160714	0.26087	0.240741	0.267081	0.236025	0.240741	0.267081	0.204819	0.23494	0.302469	0.213415	0.289157	0.29697	0.253086	0.120482	0.204819	0.248447	0.2625	0.251534	0.25	0.163636	0.216049	0.196319	0.25625	0.307229	0.30303	0.268293	0.2125	0.231707	0.228395	0.277778	0.229814	0.320988	0.239264	0.276074	0.296296	0.296296	0.137725	0.178571
Hipposideros_larvatus	0.216867	0.216867	0.216049	0.217391	0.257862	0.189873	0.228395	0.233129	0.27044	0.217391	0.216049	0.264151	0.25	0.264151	0.126506	0.203822	0.208589	0.257669	0.246914	0.216049	0.264151	0.26087	0.266667	0.25625	0.21118	0.273292	0.264151	0.236025	0.245283	0.236025	0.225	0.203822	0.170886	0.251534	0.213415	0.3	0.220126	0.197452	0.232704	0.155689	0.228916	0.264151	0.26506	0.220126	0.243902	0.25	0.24375	0.197531	0.191358
Hipposideros_armiger	0.186747	0.186747	0.185185	0.21118	0.245283	0.202532	0.234568	0.214724	0.264151	0.229814	0.234568	0.257862	0.24375	0.257862	0.114458	0.197452	0.202454	0.269939	0.265432	0.197531	0.251572	0.267081	0.248485	0.25	0.229814	0.285714	0.257862	0.217391	0.238994	0.242236	0.2375	0.216561	0.170886	0.233129	0.207317	0.28125	0.213836	0.210191	0.245283	0.143713	0.222892	0.27044	0.259036	0.226415	0.231707	0.225	0.23125	0.203704	0.209877
Rhinolophus_hipposideros	0.236364	0.248485	0.229814	0.223602	0.238994	0.191083	0.220859	0.265432	0.238994	0.2375	0.26087	0.232704	0.23125	0.245283	0.10303	0.203822	0.228395	0.283951	0.251534	0.267081	0.240506	0.242236	0.25	0.23125	0.203704	0.290123	0.238994	0.242236	0.21519	0.236025	0.226415	0.22293	0.170886	0.269939	0.242424	0.245283	0.196203	0.216561	0.226415	0.149701	0.23494	0.232704	0.295181	0.201258	0.245399	0.245283	0.245283	0.209877	0.246914
Rhinolophus_sinicus	0.218182	0.230303	0.217391	0.1875	0.227848	0.197452	0.228395	0.240741	0.234177	0.23125	0.254658	0.227848	0.220126	0.246835	0.0969697	0.173077	0.197531	0.259259	0.240741	0.26087	0.227848	0.25	0.22561	0.226415	0.217391	0.285714	0.21519	0.20625	0.189873	0.23125	0.245283	0.198718	0.184713	0.240741	0.219512	0.238994	0.202532	0.198718	0.21519	0.13253	0.212121	0.208861	0.284848	0.21519	0.220859	0.213836	0.213836	0.203704	0.236025
Rhinolophus_pusillus	0.206061	0.218182	0.198758	0.223602	0.220126	0.197452	0.220859	0.253086	0.226415	0.225	0.254658	0.220126	0.21875	0.220126	0.0969697	0.184713	0.209877	0.271605	0.239264	0.254658	0.227848	0.254658	0.237805	0.21875	0.216049	0.277778	0.226415	0.217391	0.208861	0.248447	0.220126	0.22293	0.183544	0.233129	0.230303	0.257862	0.202532	0.203822	0.238994	0.131737	0.222892	0.207547	0.283133	0.207547	0.233129	0.232704	0.232704	0.197531	0.234568
Nycteris_thebaica	0.26875	0.28125	0.295597	0.298137	0.229814	0.2375	0.209877	0.283871	0.217391	0.236025	0.222222	0.217391	0.223602	0.192547	0.211538	0.225	0.262821	0.285714	0.203704	0.288462	0.2125	0.256098	0.283019	0.229814	0.234568	0.285714	0.242236	0.283019	0.225	0.228395	0.257862	0.2	0.22561	0.25641	0.285714	0.285714	0.2125	0.234177	0.253086	0.208861	0.27044	0.223602	0.240506	0.176829	0.292994	0.312102	0.299363	0.204969	0.251534
Noctilio_leporinus	0.257669	0.269939	0.267081	0.264151	0.21875	0.202454	0.228395	0.3	0.225	0.283951	0.226994	0.23125	0.204969	0.2125	0.227848	0.202532	0.275	0.279503	0.234568	0.310559	0.159509	0.218182	0.300613	0.2	0.216049	0.265432	0.2	0.242038	0.184049	0.196319	0.273292	0.234177	0.191358	0.296774	0.273292	0.237805	0.239264	0.224359	0.226994	0.227848	0.283019	0.20625	0.278481	0.197531	0.26875	0.285714	0.279503	0.220859	0.239264
Thyroptera_tricolor	0.29375	0.30625	0.320755	0.32716	0.236025	0.2375	0.236025	0.329032	0.236025	0.259259	0.197531	0.236025	0.223602	0.248447	0.277419	0.30625	0.307692	0.2625	0.273292	0.346154	0.2375	0.243902	0.320755	0.229814	0.222222	0.248447	0.248447	0.3125	0.225	0.246914	0.257862	0.2875	0.304878	0.352564	0.360248	0.283951	0.248447	0.278481	0.233129	0.261146	0.322785	0.26087	0.33758	0.306748	0.312102	0.292994	0.286624	0.223602	0.282209
Thyroptera_Lavali	0.29375	0.30625	0.295597	0.32716	0.236025	0.20625	0.198758	0.290323	0.236025	0.259259	0.160494	0.236025	0.21118	0.229814	0.232258	0.275	0.294872	0.25625	0.223602	0.320513	0.2125	0.243902	0.339623	0.242236	0.203704	0.242236	0.223602	0.3	0.2	0.240741	0.257862	0.28125	0.268293	0.326923	0.360248	0.283951	0.254658	0.265823	0.214724	0.254777	0.322785	0.248447	0.343949	0.276074	0.292994	0.292994	0.299363	0.21118	0.251534
Pteronotus_parnellii	0.269939	0.276074	0.277778	0.279503	0.15528	0.213415	0.220859	0.283019	0.167702	0.245399	0.20122	0.173913	0.166667	0.21118	0.213836	0.24375	0.275	0.271605	0.239264	0.325	0.146341	0.168675	0.282209	0.167702	0.237805	0.276074	0.198758	0.257862	0.152439	0.195122	0.240741	0.25	0.207317	0.294872	0.302469	0.218182	0.207317	0.265823	0.207317	0.264151	0.29375	0.186335	0.301887	0.189024	0.26087	0.267081	0.273292	0.22561	0.268293
Pteronotus_davyi	0.234568	0.240741	0.248447	0.25	0.167702	0.159509	0.209877	0.27044	0.180124	0.203704	0.196319	0.173913	0.160494	0.186335	0.194969	0.207547	0.26875	0.223602	0.234568	0.289308	0.141104	0.175758	0.271605	0.167702	0.196319	0.265432	0.167702	0.213836	0.134969	0.146341	0.242236	0.226415	0.202454	0.288462	0.291925	0.219512	0.177914	0.191083	0.202454	0.220126	0.26875	0.192547	0.283019	0.214724	0.25625	0.23125	0.2375	0.202454	0.251534
Pteronotus_personatus	0.220859	0.226994	0.240741	0.236025	0.149068	0.158537	0.220859	0.27673	0.173913	0.226994	0.219512	0.180124	0.17284	0.21118	0.207547	0.21875	0.25	0.246914	0.239264	0.2875	0.176829	0.192771	0.276074	0.15528	0.219512	0.300613	0.180124	0.213836	0.164634	0.176829	0.240741	0.225	0.170732	0.262821	0.283951	0.218182	0.182927	0.227848	0.207317	0.213836	0.2625	0.217391	0.27044	0.20122	0.229814	0.248447	0.254658	0.22561	0.286585
Natalus_stramineus	0.26087	0.254658	0.220126	0.240741	0.277778	0.265432	0.277778	0.237179	0.283951	0.265432	0.253086	0.277778	0.271605	0.265432	0.217949	0.234177	0.235669	0.29375	0.277778	0.267516	0.229814	0.278788	0.3	0.259259	0.253086	0.325153	0.271605	0.225	0.234568	0.263804	0.251572	0.259494	0.233129	0.254777	0.26087	0.306748	0.240741	0.192308	0.230303	0.253165	0.251572	0.271605	0.272152	0.246914	0.272152	0.280255	0.280255	0.228395	0.245399
Natalus_tumidirostris	0.291667	0.284722	0.246479	0.255172	0.317241	0.296552	0.289655	0.266187	0.324138	0.282759	0.255172	0.317241	0.296552	0.303448	0.244604	0.262411	0.264286	0.307692	0.296552	0.292857	0.256944	0.304054	0.335664	0.296552	0.268966	0.335616	0.296552	0.244755	0.262069	0.30137	0.274648	0.29078	0.260274	0.292857	0.277778	0.342466	0.262069	0.208633	0.25	0.269504	0.267606	0.296552	0.304965	0.275862	0.304965	0.307143	0.307143	0.248276	0.260274
Miniopterus_schreibersii	0.165644	0.177914	0.17284	0.208589	0.234568	0.202454	0.189024	0.196203	0.216049	0.184049	0.20122	0.222222	0.208589	0.228395	0.164557	0.179012	0.176101	0.234568	0.25	0.220126	0.184049	0.239521	0.234568	0.216049	0.175758	0.256098	0.228395	0.186335	0.226994	0.224242	0.204969	0.166667	0.138554	0.216561	0.239264	0.256098	0.202454	0.1875	0.212121	0.18125	0.21118	0.228395	0.2	0.198795	0.1875	0.23125	0.21875	0.152439	0.2
Miniopterus_fuliginosus	0.198758	0.198758	0.1875	0.186335	0.26875	0.242236	0.191358	0.198718	0.25	0.180124	0.197531	0.25625	0.242236	0.275	0.166667	0.1875	0.184713	0.2125	0.228395	0.22293	0.204969	0.242424	0.24375	0.24375	0.184049	0.277778	0.2375	0.169811	0.21118	0.257669	0.251572	0.175	0.189024	0.212903	0.229814	0.277778	0.186335	0.208861	0.220859	0.21519	0.207547	0.25	0.208861	0.22561	0.207547	0.253165	0.265823	0.17284	0.177914
Miniopterus_pusillus	0.192547	0.192547	0.1875	0.186335	0.248447	0.236025	0.202454	0.211538	0.229814	0.186335	0.191358	0.236025	0.222222	0.254658	0.165605	0.1875	0.178344	0.223602	0.220859	0.22293	0.204969	0.236364	0.24375	0.223602	0.190184	0.271605	0.242236	0.169811	0.192547	0.239264	0.245283	0.18125	0.176829	0.205128	0.236025	0.277778	0.192547	0.208861	0.226994	0.201258	0.2	0.254658	0.18239	0.218182	0.207547	0.259494	0.259494	0.160494	0.184049
Pipistrellus_pipistrellus	0.312883	0.319018	0.298137	0.322981	0.251572	0.279503	0.175758	0.327044	0.251572	0.184049	0.158537	0.257862	0.26875	0.27673	0.257862	0.251572	0.301887	0.222222	0.212121	0.35625	0.223602	0.286585	0.325153	0.23125	0.157576	0.126506	0.264151	0.314465	0.253086	0.277778	0.197531	0.220126	0.236025	0.310127	0.353659	0.302469	0.273292	0.242038	0.245399	0.273292	0.34375	0.232704	0.3375	0.279503	0.304348	0.325	0.33125	0.151515	0.169697
[truncated: 182 more columns]

## Sheet: Caption
Table. Estimates of Evolutionary Divergence between Sequences
The number of base differences per site from between sequences are shown. The analytical procedure encompassed 231 coding nucleotide sequences using 1st, 2nd, 3rd, and non-coding positions. The pairwise deletion option was applied to all ambiguous positions for each sequence pair resulting in a final data set comprising 179 positions. Evolutionary analyses were conducted in MEGA12 [1].
1. Kumar S., Stecher G., Suleski M., Sanderford M., Sharma S., and Tamura K. (2024). Molecular Evolutionary Genetics Analysis Version 12 for adaptive and green computing. Molecular Biology and Evolution 41:1-9.
Disclaimer: While every effort has been made to ensure the accuracy of the caption, it is provided "as is" without warranty of any kind. Users are advised to thoroughly review the caption before its use for any purpose and report any errors or issues to the authors at www.megasoftware.net. The authors and their employers disclaim any liability for damages, including but not limited to special or …
